# Supplementary material for: COVID-19 mass media coverage in English and public reactions: a West-East comparison via Facebook posts
Source: PeerJ Comput Sci. 2022 Sep 28;8:e1111. doi: 10.7717/peerj-cs.1111 (PMC9575862; doi:10.7717/peerj-cs.1111)
Supplement: Supplemental Information 1 [file peerj-cs-08-1111-s001.csv]

	region	country	year	compound	polarity
0	West	US	2020-11	0.6956	-0.4225865067419498
1	West	US	2020-10	-0.5106	0.2360062122437892
2	West	GB	2020-12	-0.4404	0.0788946268289684
3	West	US	2020-12	0.891	0.2268448118554563
4	West	US	2020-11	0.0	0.3039936419630439
5	East	PH	2020-10	0.34	-0.6516879608035541
6	West	GB	2020-07	-0.9325	-0.6779339156855299
7	West	GB	2020-12	0.0	0.1644422018945929
8	West	US	2020-12	-0.9698	-0.8391386716185546
9	West	US	2020-07	0.8625	0.12555876771819
10	West	US	2020-10	0.6988	0.2231659678170806
11	West	US	2020-08	0.7096	-0.6886845499950386
12	West	US	2020-11	-0.7579	-0.6958387950754363
13	West	US	2020-11	0.6486	0.2482225629944585
14	West	GB	2020-11	0.6597	0.1545520504409495
15	West	US	2020-12	-0.9337	-0.904038331217608
16	West	US	2020-12	0.7351	0.172715959763559
17	West	US	2020-10	0.802	-0.5294605505482309
18	West	US	2020-12	-0.6124	-0.8501109014010774
19	West	US	2020-12	-0.969	0.5778395217647554
20	West	US	2020-10	0.6369	-0.9658088603788714
21	West	US	2020-09	-0.8856	-0.8870521840263875
22	West	US	2020-12	-0.0516	-0.887322994688437
23	West	US	2020-12	0.7506	-0.4754592677055619
24	West	US	2020-10	0.8552	-0.8081007705513634
25	West	US	2020-07	0.802	-0.4832305192660793
26	West	US	2020-08	0.2023	-0.2318094848884513
27	West	US	2020-12	-0.7506	-0.9311968242826196
28	West	US	2020-07	0.5574	-0.8195901242536712
29	West	GB	2020-12	0.8074	0.1209346013854643
30	West	GB	2020-12	-0.7003	0.1489747233121716
31	West	US	2020-10	-0.8126	0.2318374808350041
32	West	US	2020-11	-0.8176	-0.8910466225097291
33	West	US	2020-10	-0.9595	-0.1918764724248531
34	West	US	2020-12	0.8176	-0.4945090369860953
35	West	US	2020-07	0.836	0.1647032170367014
36	West	US	2020-12	0.5414	0.125248508946322
37	West	US	2020-08	0.0258	0.1895361544952757
38	West	US	2020-10	0.8313	-0.8596387849503551
39	West	US	2020-07	0.4767	0.2180948435975895
40	West	US	2020-10	0.9686	0.2332197637576062
41	West	US	2020-12	-0.2842	-0.9185480181901352
42	West	US	2020-11	0.0516	0.1282851871443869
43	West	US	2020-12	-0.5106	-0.1738476655550262
44	West	US	2020-11	-0.7003	-0.938235336891552
45	West	GB	2020-10	0.6705	-0.4236597223382394
46	West	US	2020-07	0.3597	-0.6518322105967226
47	West	US	2020-07	-0.91	-0.9221300641068008
48	West	US	2020-07	0.959	0.1996107131734662
49	West	US	2020-10	0.4939	0.1293661711908197
50	West	US	2020-12	-0.891	-0.8597884336273306
51	West	US	2020-12	-0.1531	0.1864207282132292
52	East	PH	2020-08	0.1655	-0.7609406210277828
53	West	US	2020-09	-0.9349	-0.9295
54	West	US	2020-07	-0.6486	-0.850161078630235
55	West	GB	2020-08	-0.8808	-0.1733946584022582
56	West	US	2020-12	-0.891	-0.8685436100910332
57	West	US	2020-08	0.4215	0.1854364773408721
58	East	IN	2020-10	0.6808	-0.1398
59	West	US	2020-12	0.128	0.4228845084876213
60	West	US	2020-10	0.2023	0.1819775773413133
61	West	US	2020-12	0.5994	-0.3917052171678232
62	West	US	2020-12	0.6369	0.311600451018107
63	West	US	2020-12	-0.5946	-0.909679052183679
64	West	US	2020-12	0.0772	0.1860833347675679
65	West	US	2020-10	0.875	-0.5449908555171713
66	East	PH	2020-12	0.2023	-0.3536898715267403
67	West	US	2020-12	-0.1027	0.2483471516039882
68	West	US	2020-10	0.34	-0.9308
69	West	US	2020-12	0.885	-0.285820234440988
70	West	US	2020-11	0.4767	0.2303402695306449
71	West	US	2020-12	0.9485	0.1889260960984347
72	West	US	2020-11	0.2732	-0.752888788681585
73	West	US	2020-10	0.8934	-0.4873783352440038
74	West	US	2020-12	-0.3159	0.235328869633714
75	West	US	2020-12	0.5859	-0.8382909804279393
76	West	US	2020-11	0.6908	0.3476269245451075
77	West	US	2020-12	-0.5209	-0.8626
78	West	US	2020-08	-0.4423	-0.4926895163426392
79	West	US	2020-10	-0.2263	-0.3769587564247211
80	West	US	2020-12	-0.5574	-0.7028525370082764
81	West	US	2020-11	-0.0165	0.1856960683944896
82	West	US	2020-07	-0.9643	-0.8269368822132641
83	West	GB	2020-12	0.0	0.1679234338747099
84	West	US	2020-10	-0.5106	-0.4965250058699225
85	West	US	2020-07	0.0	-0.8014777723497801
86	West	US	2020-10	-0.1779	-0.6776718941497211
87	West	US	2020-07	0.5984	0.150164260065704
88	West	US	2020-12	0.8934	0.3717443823013535
89	East	PH	2020-07	0.5574	0.2911874004600955
90	West	US	2020-07	0.6378	0.2535564517747146
91	East	PH	2020-11	0.9041	0.0403989374704626
92	West	US	2020-12	0.4019	-0.8776108464639062
93	West	US	2020-11	0.2263	-0.6547169332961489
94	West	US	2020-11	0.7184	-0.2772159754672897
95	West	US	2020-12	-0.5574	-0.434326710816777
96	West	US	2020-12	0.8316	0.2161231517115657
97	West	US	2020-10	0.0772	-0.8316173530587765
98	East	PH	2020-07	0.9611	0.3450447350309704
99	West	US	2020-07	-0.4742	-0.8271624964515998
100	West	US	2020-11	-0.5994	-0.7665901831106312
101	West	GB	2020-09	0.0	-0.4529164432655134
102	West	US	2020-12	0.296	-0.8553
103	West	US	2020-12	-0.8519	-0.7959099761956286
104	West	US	2020-11	-0.7579	-0.9396493003522566
105	West	US	2020-07	-0.4588	-0.9116792147145716
106	West	US	2020-12	-0.8868	-0.791345389971494
107	East	CN	2020-07	0.802	0.0191957723804857
108	West	US	2020-12	-0.0772	0.2325096403557094
109	West	US	2020-10	0.5994	0.147797611916457
110	West	US	2020-12	0.802	-0.6230215472609831
111	East	CN	2020-09	0.7648	0.0201500380531294
112	West	US	2020-12	-0.8658	0.2361429684890324
113	West	US	2020-07	-0.6602	-0.4684814108438808
114	West	US	2020-08	-0.6409	-0.8967807294011706
115	West	US	2020-11	-0.8555	-0.266676941255041
116	West	US	2020-10	0.5574	-0.9123297754876702
117	West	US	2020-12	0.5439	0.2432558327932598
118	West	US	2020-10	-0.9022	0.1697465886939571
119	West	US	2020-08	-0.296	-0.8973047101640382
120	West	US	2020-12	0.2023	-0.7595002251238181
121	West	US	2020-10	0.0	-0.5033217529103432
122	West	US	2020-10	0.5574	-0.8546451009223366
123	West	US	2020-12	0.7003	0.4413447938200413
124	West	US	2020-12	-0.8873	-0.2145990833953543
125	West	US	2020-12	0.6187	0.4716193990934253
126	West	US	2020-07	-0.34	-0.7269355738619581
127	West	US	2020-12	0.3612	-0.8724632794554612
128	West	US	2020-08	0.9313	-0.6448463204285552
129	West	US	2020-12	-0.9657	-0.7549518696778971
130	West	US	2020-08	-0.6369	0.1509603983874792
131	West	US	2020-11	0.4767	-0.8306326653885547
132	West	US	2020-10	-0.2023	0.2567587000287604
133	West	US	2020-11	-0.4215	-0.7197038755835474
134	West	US	2020-12	-0.5994	-0.5226414589079613
135	West	US	2020-12	0.9416	0.1744035385577696
136	West	US	2020-10	-0.7264	-0.7074800470209738
137	West	GB	2020-07	0.0	0.0412652988220865
138	West	GB	2020-11	0.7506	0.214894281845641
139	West	US	2020-07	-0.6808	-0.8881487561560804
140	West	US	2020-07	0.5574	-0.8387507966857871
141	West	GB	2020-11	0.802	-0.3927675585284281
142	West	US	2020-10	0.8176	-0.6691
143	West	US	2020-12	0.0	0.1698484130743723
144	West	US	2020-12	-0.6597	0.1724241891314725
145	West	US	2020-12	0.0	-0.7628712031223486
146	West	US	2020-07	0.7506	0.1422630515483295
147	West	US	2020-10	0.8225	-0.4721276778308497
148	West	GB	2020-11	-0.1531	0.4692584122835674
149	West	US	2020-10	-0.5525	0.2151886770161385
150	West	US	2020-12	0.0516	0.2059600599814343
151	West	GB	2020-12	0.9001	0.1553818045031973
152	West	US	2020-12	0.9274	0.3853842189005669
153	West	US	2020-12	0.8591	-0.8358006216185104
154	East	PH	2020-12	0.2023	-0.4634285172184802
155	West	GB	2020-12	0.1027	-0.5251324152542373
156	West	US	2020-10	0.2648	-0.8992
157	East	PH	2020-12	0.6597	-0.8629112478355377
158	West	US	2020-10	0.8402	0.48287894692048
159	West	US	2020-10	0.8893	0.1844961638141181
160	West	US	2020-12	-0.5994	-0.8344156815801287
161	West	GB	2020-10	0.4215	0.1967201183862594
162	West	US	2020-07	0.3612	-0.910057650358367
163	West	US	2020-12	0.34	-0.8400112946491599
164	West	US	2020-07	0.1531	-0.8249174836198827
165	West	US	2020-08	0.5106	-0.5676808712939753
166	West	US	2020-12	-0.9834	-0.905
167	West	US	2020-12	-0.4939	-0.6255715087831876
168	West	US	2020-07	-0.2732	-0.8952888968577704
169	East	PH	2020-08	-0.1531	-0.8957594298174244
170	West	US	2020-07	0.1531	-0.9058136582889058
171	West	US	2020-07	-0.6597	-0.6001307999449264
172	West	GB	2020-07	0.4767	-0.4598426941398028
173	West	US	2020-07	-0.5267	0.1903
174	West	US	2020-09	-0.4019	-0.5728638116500914
175	West	US	2020-12	-0.1027	-0.8615
176	West	US	2020-12	-0.9274	-0.7347253255258495
177	West	US	2020-11	0.0	0.2877765409767636
178	East	IN	2020-07	0.9097	0.2471095434058397
179	West	US	2020-08	-0.7096	-0.7977810024789891
180	West	US	2020-12	-0.1027	-0.485955621103439
181	West	US	2020-12	0.923	0.2095211020081151
182	West	US	2020-12	-0.9647	-0.7739841657934567
183	West	US	2020-10	0.802	-0.5057665424044734
184	West	US	2020-12	0.0	-0.4679842923441404
185	West	US	2020-12	-0.743	-0.3749805265617697
186	West	US	2020-10	-0.5106	0.2342416910734751
187	West	US	2020-08	-0.4767	-0.7231274726748474
188	West	GB	2020-10	0.2732	-0.4089172386996503
189	West	US	2020-10	0.4939	0.2185113964142299
190	West	US	2020-11	0.0	0.4028427155414251
191	West	US	2020-12	-0.8126	-0.8020917406510627
192	West	US	2020-07	-0.8788	-0.9629030753443826
193	West	US	2020-12	0.7184	-0.558486310381555
194	West	US	2020-09	-0.9618	-0.9035785663109468
195	West	US	2020-11	0.0	0.2352775429698506
196	West	US	2020-11	0.7906	0.1902855845114404
197	West	US	2020-11	0.4939	0.1157271877919651
198	West	US	2020-11	-0.836	-0.8050372032597142
199	West	US	2020-12	-0.802	-0.7958
200	West	US	2020-09	-0.2023	-0.821382613668859
201	West	US	2020-12	-0.5719	-0.2300347924589368
202	West	US	2020-10	0.0258	-0.948936170212766
203	West	US	2020-12	0.5994	0.2069419209322724
204	West	US	2020-11	-0.0516	-0.3477319262876043
205	West	US	2020-12	0.0	0.1752539014119395
206	East	IN	2020-12	0.6369	0.0104845705787582
207	West	US	2020-07	-0.1531	-0.7217242533566408
208	West	US	2020-10	0.7324	0.2474516587384938
209	West	US	2020-12	-0.836	-0.44623342561562
210	East	PH	2020-07	0.8952	0.3604704028127178
211	West	GB	2020-10	0.743	0.0745999881915333
212	East	PH	2020-07	0.6597	0.9100740603018188
213	West	US	2020-09	0.743	-0.5360481946563392
214	West	US	2020-10	0.9349	0.2046366145354186
215	West	US	2020-10	0.8779	-0.6139719285453883
216	West	GB	2020-12	0.5574	-0.6415824095504934
217	East	IN	2020-10	-0.6705	-0.2622470713525026
218	East	PH	2020-07	0.0	0.2643387538924227
219	East	PH	2020-08	0.9707	0.2779
220	West	US	2020-12	-0.8591	-0.8972590882862089
221	West	US	2020-10	-0.802	0.0481864807591904
222	West	US	2020-08	0.25	-0.4235877232001017
223	West	US	2020-09	-0.4588	-0.8195633640980021
224	West	US	2020-10	-0.9842	-0.8884355532157585
225	West	GB	2020-08	-0.128	-0.6422616621586572
226	West	US	2020-11	0.886	-0.7841319808790953
227	West	US	2020-12	-0.1154	-0.8242949335044746
228	West	US	2020-07	-0.4215	0.468844049247606
229	West	US	2020-10	0.3818	-0.5245328673208765
230	West	GB	2020-08	-0.5346	-0.6442668873750557
231	West	US	2020-12	0.4588	-0.2542616357019728
232	West	US	2020-11	-0.8779	-0.7241876974685025
233	West	US	2020-11	0.1027	-0.2340584795321637
234	West	US	2020-07	0.7184	-0.3348481126668304
235	West	US	2020-12	-0.4824	0.1224105461393597
236	East	PH	2020-08	0.7017	0.2964780522191795
237	West	US	2020-10	-0.9575	-0.5111672427545866
238	West	US	2020-10	0.6124	-0.6917454858125538
239	West	US	2020-12	0.6808	-0.7366452008586323
240	West	US	2020-12	-0.34	0.1338741118028045
241	West	US	2020-11	0.836	-0.917012599228024
242	West	US	2020-12	0.7184	-0.8441165957170247
243	West	US	2020-10	0.9062	0.1439769578532886
244	West	US	2020-10	-0.1779	-0.7904971564850486
245	West	US	2020-11	0.8442	0.1783406475690245
246	West	US	2020-12	0.802	-0.6853363113134611
247	West	US	2020-12	-0.5574	-0.7738624124932687
248	West	US	2020-11	0.802	-0.421129256867958
249	West	US	2020-10	-0.34	-0.3131808040596701
250	East	PH	2020-07	-0.8126	-0.8494974497449745
251	West	US	2020-12	0.4767	0.256786102062975
252	West	GB	2020-12	-0.7584	-0.3862327083256889
253	West	US	2020-12	0.7351	-0.7621465551573079
254	West	US	2020-11	-0.8122	-0.7871467213879302
255	West	US	2020-08	-0.6597	0.12117202268431
256	West	US	2020-10	-0.7764	0.142300404018735
257	West	GB	2020-10	-0.8271	-0.9123936719930044
258	West	US	2020-11	0.2023	-0.6990794016110472
259	West	US	2020-11	-0.8508	-0.952178853094506
260	West	US	2020-10	-0.1531	0.2273156580989003
261	West	US	2020-07	0.93	0.1754944862594083
262	West	GB	2020-07	-0.6212	0.1224588790404374
263	West	GB	2020-08	-0.1901	0.2146567509996636
264	West	US	2020-10	0.8271	-0.8955564206662588
265	West	US	2020-10	0.8519	-0.8458779670614883
266	West	US	2020-10	-0.25	-0.3764580217902157
267	West	US	2020-10	0.8957	-0.5360044518642182
268	West	US	2020-10	0.8957	0.4907442104474256
269	West	US	2020-10	-0.8481	-0.6866606982990152
270	West	US	2020-09	-0.9618	-0.674
271	West	US	2020-10	0.9756	-0.7142524235645041
272	West	US	2020-10	-0.6369	-0.2605788163614073
273	West	US	2020-11	0.0516	-0.7925513740420754
274	West	US	2020-11	-0.9744	-0.7556869252575538
275	West	US	2020-10	0.2263	0.1744545279011392
276	West	US	2020-10	0.0	-0.8316831683168316
277	West	US	2020-09	-0.5574	-0.6506575185820469
278	West	US	2020-12	0.1779	-0.3003559061177376
279	West	US	2020-08	-0.0516	-0.863400655021834
280	West	US	2020-10	-0.9298	0.4564187588820464
281	West	US	2020-10	-0.8779	-0.4936300174520069
282	West	US	2020-12	0.8519	-0.3638856940635229
283	West	US	2020-10	-0.0433	-0.3607847886641637
284	West	US	2020-11	-0.9531	0.3469950376768976
285	West	GB	2020-09	0.0	0.200488545097894
286	West	US	2020-11	-0.6249	-0.8938545059717699
287	West	US	2020-09	-0.9169	-0.9290213178294574
288	West	US	2020-10	0.0772	-0.6316298106986528
289	West	US	2020-11	-0.5574	-0.8613442511088366
290	West	US	2020-10	-0.5574	-0.2183455597304228
291	West	US	2020-08	-0.9442	0.1405874957137958
292	West	US	2020-11	-0.8271	-0.913619041251588
293	West	US	2020-12	0.6486	-0.7840314136125655
294	East	PH	2020-12	0.4767	0.275624428876028
295	West	US	2020-12	-0.4767	-0.6669521547864679
296	West	US	2020-12	0.891	-0.8058759696153691
297	West	US	2020-11	0.4019	-0.7945071322120503
298	West	US	2020-10	-0.8316	0.1817608897126969
299	West	US	2020-07	-0.6124	-0.7388648388648389
300	East	PH	2020-12	0.4404	-0.4092085363804402
301	East	IN	2020-09	-0.101	0.0112678723605719
302	West	US	2020-10	-0.8885	-0.2761118752865658
303	East	PH	2020-09	0.8957	-0.8570213369249309
304	West	US	2020-09	-0.5659	0.1976790398219537
305	West	US	2020-10	0.7717	0.2116867939228671
306	West	US	2020-09	-0.8126	-0.6866353754940712
307	West	US	2020-12	0.4588	-0.7130434782608696
308	West	US	2020-08	0.765	0.1536518959870575
309	West	US	2020-12	0.8957	-0.8728347972145432
310	West	US	2020-10	0.8957	-0.451536362557836
311	West	US	2020-12	0.5255	0.2724051765934435
312	West	US	2020-10	0.5106	-0.90642647127456
313	West	US	2020-07	0.91	0.1752621811747443
314	West	US	2020-12	0.0793	-0.5256626153170303
315	East	PH	2020-08	0.9816	0.3274
316	West	US	2020-08	0.0516	0.3138637521056137
317	West	US	2020-12	-0.3716	-0.9184
318	West	US	2020-07	0.5574	0.3281284004352557
319	West	US	2020-12	-0.3818	-0.7682339584230513
320	West	US	2020-09	-0.8316	-0.8571682886304296
321	West	US	2020-10	-0.6369	0.2425
322	West	US	2020-07	-0.872	0.1856900931414055
323	West	US	2020-11	-0.6249	-0.9279
324	West	US	2020-12	0.4939	-0.1969677985214885
325	West	US	2020-07	-0.1027	0.2063385876155036
326	West	US	2020-08	-0.6808	0.0935823642272602
327	West	US	2020-10	0.743	-0.5997190280451636
328	West	US	2020-09	-0.9486	-0.8578033062482489
329	West	US	2020-09	-0.4742	-0.796844181459566
330	West	US	2020-08	-0.3107	0.1665239202251315
331	West	US	2020-10	0.0598	-0.7690635360617425
332	East	CN	2020-08	-0.0366	0.0139922493912685
333	West	US	2020-07	-0.343	0.3111085934402084
334	West	US	2020-12	-0.5859	0.2127447216890595
335	West	US	2020-11	0.128	0.3744697261858851
336	West	US	2020-12	-0.34	0.4919108810206157
337	West	US	2020-12	-0.296	-0.7563709139426285
338	West	US	2020-09	-0.6369	-0.6629391228452979
339	West	US	2020-11	0.9448	-0.7430068249543401
340	West	US	2020-11	-0.8402	-0.2998906506287588
341	West	US	2020-07	-0.9231	-0.3438825604118011
342	West	US	2020-08	-0.7003	-0.4591633466135458
343	West	US	2020-08	0.4767	-0.9385
344	West	GB	2020-08	0.7003	0.2241
345	West	US	2020-09	-0.0772	0.1881874273450773
346	West	US	2020-09	-0.4767	-0.5732988524325198
347	West	US	2020-10	0.4585	0.3672543271354564
348	West	US	2020-10	0.6597	-0.8277927817333661
349	West	US	2020-09	-0.2023	-0.4477891156462585
350	West	US	2020-09	-0.4767	0.7418613896373515
351	West	US	2020-09	-0.875	-0.9151982913450804
352	East	IN	2020-10	0.9564	0.0896959894129324
353	West	US	2020-08	0.34	-0.7889
354	West	US	2020-12	-0.8442	-0.6291850544277728
355	West	GB	2020-08	0.4939	-0.4536102390726877
356	West	US	2020-12	0.9001	-0.2581509310682783
357	West	GB	2020-12	0.5423	0.2456251127548259
358	West	US	2020-11	-0.8402	-0.6399482109227872
359	West	US	2020-12	0.0	0.1069313144784843
360	West	US	2020-12	0.836	-0.9038
361	West	US	2020-09	0.6369	-0.4245
362	West	US	2020-09	-0.5881	-0.9286518963574916
363	West	US	2020-12	-0.8727	-0.5784762383706311
364	West	US	2020-10	0.9538	0.60793531402783
365	East	PH	2020-07	-0.3182	-0.6825589634578398
366	West	US	2020-12	-0.6597	-0.3739714689128
367	West	US	2020-08	-0.6808	0.1174557680648183
368	West	US	2020-11	0.1779	-0.3736002116215501
369	West	US	2020-11	-0.9287	-0.6497094616818331
370	West	US	2020-12	-0.34	0.5319001755972969
371	West	US	2020-08	0.7506	-0.5999179739567313
372	West	US	2020-10	0.2896	0.2195823378462083
373	West	US	2020-10	-0.7921	0.170867001528718
374	West	US	2020-08	-0.34	-0.731528895391368
375	East	IN	2020-07	0.8442	0.0512470688552547
376	West	US	2020-11	-0.7906	0.1391
377	East	PH	2020-10	0.7269	0.5472234562416703
378	East	IN	2020-11	0.7783	0.0960660477857251
379	West	US	2020-12	0.0	0.1800318640467339
380	West	US	2020-11	0.0	-0.7730522171570658
381	West	US	2020-08	-0.7783	0.1465981769653019
382	West	US	2020-10	-0.6808	-0.8241844966678359
383	East	IN	2020-08	0.4215	0.0485948477751756
384	West	US	2020-07	0.6486	0.155963702992758
385	West	US	2020-12	-0.5574	0.1458503635503162
386	West	US	2020-10	-0.5267	-0.556471508514351
387	West	US	2020-11	-0.8997	-0.7852770284291347
388	West	US	2020-12	0.0	0.1588198084221941
389	West	US	2020-11	0.0	0.338419386839246
390	West	US	2020-10	0.1566	-0.753
391	West	US	2020-12	-0.1027	-0.7110155245723326
392	West	US	2020-12	0.802	-0.6607071735186086
393	West	US	2020-12	-0.34	0.371804873571658
394	West	US	2020-07	0.0	-0.5027804512886322
395	West	US	2020-12	0.8126	0.1887727615558668
396	East	PH	2020-11	-0.4215	0.67018105787624
397	East	PH	2020-07	0.1531	-0.6666666666666666
398	West	GB	2020-10	-0.5574	-0.5467098892771439
399	West	GB	2020-11	-0.4215	-0.7178016004831648
400	West	US	2020-10	-0.8885	0.2148499210110584
401	West	US	2020-07	0.1531	-0.7959563095514757
402	West	US	2020-11	0.0	-0.3352508248033161
403	West	US	2020-12	-0.2732	-0.9117037690103592
404	West	US	2020-07	-0.25	-0.7601167315175097
405	West	US	2020-12	0.0	0.3685616534658105
406	West	US	2020-11	-0.3818	0.1495
407	West	US	2020-10	0.9138	-0.6077
408	West	US	2020-09	0.0	-0.8123498143158815
409	West	US	2020-12	-0.8442	-0.7181366520733927
410	West	US	2020-12	0.4019	-0.8386397806668435
411	West	US	2020-07	0.0	0.3057407407407407
412	West	US	2020-09	0.8903	-0.0800395256916996
413	West	US	2020-12	0.1531	-0.6443085321471896
414	West	US	2020-10	-0.4404	-0.4130434782608695
415	West	US	2020-09	-0.946	-0.798
416	East	PH	2020-10	-0.9657	0.3472465801473167
417	West	US	2020-12	-0.9884	-0.8407819346140883
418	West	US	2020-09	0.34	-0.8737
419	East	IN	2020-08	-0.4588	0.0819882690414008
420	West	US	2020-07	-0.8878	-0.9422
421	West	US	2020-12	0.3415	-0.8249
422	West	GB	2020-08	-0.7769	-0.4205588722219435
423	West	US	2020-12	-0.7506	-0.743717205191936
424	West	US	2020-10	0.8957	-0.5184
425	West	US	2020-11	-0.9313	-0.9126483073908784
426	West	US	2020-12	0.802	-0.4776999044281618
427	East	PH	2020-08	-0.2263	-0.743
428	West	US	2020-12	0.6808	-0.7650310594403602
429	West	GB	2020-07	0.3612	0.5367622259696458
430	West	US	2020-07	-0.25	-0.7769976388716292
431	West	US	2020-11	0.8387	0.170728075835029
432	West	CA	2020-07	0.9118	0.2507600495439703
433	West	US	2020-12	-0.5106	0.1399443929564411
434	West	CA	2020-07	-0.8476	-0.4932699920823436
435	West	US	2020-07	-0.7717	0.3886642083977638
436	West	US	2020-10	-0.8068	-0.8285
437	West	US	2020-09	-0.7967	-0.9049
438	West	US	2020-09	-0.5719	0.4639254738194667
439	West	GB	2020-09	0.765	-0.3259842519685039
440	West	US	2020-09	-0.6618	-0.8996
441	West	US	2020-07	0.8388	0.288
442	West	US	2020-11	-0.4404	-0.7735631162832015
443	West	US	2020-11	0.2732	-0.6945638730196124
444	West	US	2020-10	0.101	-0.670312881935957
445	West	US	2020-11	0.6908	0.278322463611627
446	East	IN	2020-08	0.25	0.1704331450094162
447	West	US	2020-12	0.0	0.2122459893048128
448	West	US	2020-08	0.0	-0.7188719115734721
449	West	US	2020-12	0.5267	0.2027892500149637
450	West	US	2020-12	-0.7964	-0.8069899244332494
451	West	US	2020-10	-0.2598	-0.8388273615635179
452	West	US	2020-11	0.5574	-0.7901998579689561
453	West	US	2020-10	0.0	-0.9189
454	West	US	2020-12	0.484	-0.3427101429907791
455	West	US	2020-12	0.6187	0.4588917873527031
456	West	US	2020-12	-0.5719	-0.8549313102316998
457	East	IN	2020-07	0.7639	0.043295823002098
458	West	US	2020-12	-0.4019	-0.5501
459	West	US	2020-12	-0.8271	-0.7845
460	West	US	2020-07	-0.3612	-0.7943
461	West	GB	2020-12	0.0	-0.4807
462	West	US	2020-07	-0.802	-0.9337392126728928
463	West	CA	2020-07	-0.079	0.2012589316093909
464	West	US	2020-07	-0.7906	0.4622487472552221
465	West	US	2020-11	0.7964	0.2712
466	West	US	2020-10	-0.9485	-0.4873799938061319
467	West	US	2020-11	0.6798	0.3082376944656975
468	West	US	2020-08	-0.1779	-0.911616416254916
469	East	IN	2020-11	0.6166	0.3172321128653006
470	West	GB	2020-10	-0.3182	-0.4866097878895604
471	West	GB	2020-10	-0.8166	0.3476747630331753
472	West	US	2020-12	0.0516	-0.3695
473	East	PH	2020-07	-0.9531	-0.2756
474	West	US	2020-08	0.872	0.1079
475	West	US	2020-12	-0.5574	-0.8641194176546471
476	West	US	2020-12	0.6249	0.1867655747390533
477	West	US	2020-10	0.3612	0.3502101055652352
478	West	US	2020-10	0.0	-0.726610455311973
479	West	US	2020-11	0.7003	0.1563158903584435
480	East	PH	2020-12	0.4215	0.433305802188726
481	West	US	2020-10	0.802	-0.6227765498368593
482	West	US	2020-07	-0.4019	-0.9381
483	West	US	2020-07	0.3818	0.2083014874478217
484	West	US	2020-07	-0.7783	0.3870767494356659
485	West	US	2020-10	0.9349	-0.4820817054936575
486	West	US	2020-10	-0.8176	-0.3113789043562573
487	West	US	2020-10	-0.1027	-0.6301658948355706
488	West	US	2020-12	0.5423	-0.2518047757141975
489	West	US	2020-11	0.6249	-0.3384392050858487
490	East	IN	2020-07	0.6249	0.0616932201418769
491	West	US	2020-12	0.2023	0.202465814839722
492	West	CA	2020-12	0.296	0.5736993490437503
493	West	US	2020-07	-0.5106	-0.9246
494	West	US	2020-08	-0.9349	-0.3814466963255891
495	West	US	2020-12	-0.928	-0.8363
496	West	GB	2020-09	-0.0772	-0.5173272065862531
497	West	US	2020-12	0.0	-0.7979440221147202
498	West	US	2020-12	0.0516	0.2547438109002751
499	West	US	2020-10	0.9287	-0.6368724855693546
500	West	US	2020-10	0.9337	0.1265
501	West	US	2020-10	0.7184	-0.3549244437694586
502	West	US	2020-11	-0.8807	-0.3735756728416637
503	West	US	2020-10	-0.4588	-0.7695803261160118
504	West	US	2020-09	-0.5641	-0.8698515990794381
505	West	US	2020-12	-0.7375	-0.8131
506	West	US	2020-12	0.8074	-0.8919565617522547
507	West	US	2020-07	-0.7717	-0.9046
508	West	US	2020-10	0.4404	-0.3102785782901057
509	West	US	2020-11	0.0	-0.7835845896147404
510	West	US	2020-10	0.5574	-0.4807627744577989
511	West	US	2020-07	0.2263	-0.5349593495934959
512	West	US	2020-11	0.7476	-0.2643762361731741
513	West	US	2020-07	-0.7717	-0.3613162025463636
514	West	US	2020-07	-0.6115	-0.8334
515	West	US	2020-12	-0.6908	-0.7785
516	West	US	2020-11	0.128	-0.7554093182416426
517	West	US	2020-12	0.6808	0.1536435469710272
518	West	US	2020-07	0.34	0.1878622343614682
519	West	US	2020-07	-0.9684	-0.4102728438015015
520	West	US	2020-12	-0.4588	0.2642355402779853
521	West	US	2020-10	0.8625	-0.6017674483334493
522	West	US	2020-07	0.8356	-0.907844630616908
523	West	US	2020-08	0.7259	0.1329702371128349
524	West	US	2020-10	-0.0772	0.1487903462011598
525	West	US	2020-08	-0.8705	-0.8221
526	West	US	2020-09	-0.836	-0.933373981486614
527	West	US	2020-08	-0.2292	-0.7919
528	West	US	2020-07	0.6705	0.1907283902183863
529	West	US	2020-07	-0.0772	-0.8115057343692194
530	West	US	2020-12	-0.5719	0.239881173412551
531	West	US	2020-10	-0.9521	-0.564683002722676
532	West	US	2020-10	-0.765	-0.6787326602643027
533	West	US	2020-11	0.9571	-0.7075
534	West	US	2020-10	0.802	-0.7876461988304093
535	West	US	2020-12	0.0	-0.5983551900422316
536	West	US	2020-11	0.9538	0.4044519526980026
537	West	US	2020-07	0.8442	-0.7631017942796233
538	West	US	2020-12	-0.4767	-0.6049122807017544
539	West	US	2020-09	0.1779	-0.8710825713687443
540	West	GB	2020-12	0.8126	0.1234159435670141
541	West	US	2020-10	0.0	-0.93017157413651
542	West	US	2020-09	0.0	0.1826
543	West	US	2020-08	0.9393	-0.936
544	West	US	2020-11	0.0	0.2453852221930055
545	West	US	2020-12	0.5267	0.4118051515311789
546	West	US	2020-12	0.8625	-0.8702516619183286
547	East	PH	2020-12	0.8957	-0.6488434346900954
548	West	US	2020-08	-0.9517	-0.8018
549	West	US	2020-11	0.9509	-0.8057
550	West	US	2020-12	-0.4939	0.2016745336030568
551	West	US	2020-07	-0.714	-0.9114
552	West	US	2020-12	0.7351	-0.5374
553	West	US	2020-08	-0.8658	-0.8475
554	West	US	2020-12	-0.9371	-0.8079766972888192
555	West	GB	2020-09	-0.2732	0.1327238141989323
556	West	US	2020-11	0.7351	0.1568612232226016
557	West	US	2020-11	0.9857	-0.899
558	West	CA	2020-12	0.7783	0.3438121339136977
559	West	GB	2020-10	0.34	-0.337125748502994
560	East	PH	2020-12	0.7784	0.1763923323456491
561	West	US	2020-12	-0.9559	-0.5354099025974026
562	West	US	2020-09	-0.9531	-0.5721
563	West	US	2020-12	0.802	-0.6767338958633463
564	West	US	2020-07	-0.8539	-0.9226497808085729
565	West	US	2020-07	0.9022	-0.8165942028985507
566	West	US	2020-10	0.7845	0.1387671466788092
567	West	US	2020-12	-0.3109	0.1420596727622714
568	West	GB	2020-08	0.802	-0.4718
569	West	US	2020-12	-0.5267	-0.8014
570	West	US	2020-07	-0.7845	-0.869373977086743
571	East	PH	2020-12	0.0	0.9292006166042722
572	West	US	2020-07	-0.8591	-0.9203755215577192
573	West	US	2020-08	0.3182	-0.4987963408762638
574	West	GB	2020-10	0.5574	0.1536293648611493
575	West	US	2020-08	0.296	-0.6047
576	West	US	2020-10	-0.6597	-0.3759113227198333
577	West	GB	2020-10	0.802	-0.3674585095997397
578	West	US	2020-12	0.5994	0.2291995627353334
579	West	US	2020-07	-0.8934	-0.7541993837590697
580	West	US	2020-12	0.4019	-0.8500731796560557
581	West	US	2020-10	0.0772	-0.8591
582	West	US	2020-12	-0.34	0.4853420195439739
583	West	US	2020-10	0.9136	-0.890038247566064
584	West	US	2020-07	-0.836	-0.9318
585	West	US	2020-10	-0.7425	0.2962
586	West	US	2020-12	0.9681	-0.9074
587	West	US	2020-09	-0.3818	-0.8298
588	West	US	2020-12	0.7003	-0.8745
589	East	IN	2020-12	0.4767	0.009322033898305
590	East	PH	2020-08	-0.9022	-0.8350269438029253
591	West	US	2020-12	0.4404	-0.2872731657321999
592	West	US	2020-10	-0.6597	-0.4228985323082788
593	West	US	2020-12	0.5106	-0.6503127896200185
594	West	US	2020-11	-0.2263	-0.7146304292608585
595	West	US	2020-09	-0.9493	-0.8569840166782488
596	West	US	2020-10	-0.9224	-0.5752327746741155
597	West	US	2020-10	-0.818	0.2579128799749295
598	West	US	2020-10	-0.552	-0.5673732224309096
599	West	US	2020-10	0.9062	-0.5317154596815614
600	West	US	2020-09	-0.6369	-0.712556838055264
601	West	US	2020-12	-0.8377	-0.8459444746869896
602	West	US	2020-11	0.8957	0.2743648707840561
603	West	US	2020-07	-0.836	0.2474789597391765
604	West	US	2020-09	0.0	-0.8183558331654242
605	West	US	2020-07	-0.9209	0.1256657887035411
606	West	US	2020-11	-0.8834	0.1417
607	West	US	2020-12	0.9118	0.3077230359520639
608	West	US	2020-11	0.9658	0.1613
609	West	US	2020-09	0.8402	-0.4977
610	West	US	2020-10	0.3412	-0.8767
611	West	GB	2020-07	-0.8957	0.3154
612	West	US	2020-09	-0.9697	-0.9105960264900662
613	East	IN	2020-10	-0.1027	-0.0319947763630427
614	West	US	2020-10	0.3818	-0.7993169767232857
615	East	PH	2020-11	-0.93	0.6977
616	West	US	2020-10	-0.765	-0.6852060346768746
617	West	US	2020-09	-0.6597	-0.5757862627537604
618	West	US	2020-11	-0.9455	-0.9062
619	West	US	2020-12	0.7269	-0.6174516908212561
620	West	US	2020-07	0.8067	0.205463858850313
621	East	PH	2020-08	0.8674	0.3491630738016738
622	West	US	2020-07	0.9638	-0.613
623	West	US	2020-10	-0.6369	0.2424982053122756
624	West	US	2020-10	-0.2023	-0.8611
625	West	US	2020-12	-0.5574	-0.8725828452218567
626	West	US	2020-09	-0.4588	-0.7687
627	East	PH	2020-12	0.765	0.3485378729462008
628	West	GB	2020-12	0.8555	0.1028
629	East	PH	2020-07	0.9423	-0.5625
630	West	US	2020-10	-0.8646	-0.7802753815527538
631	West	US	2020-08	0.659	0.0597199659627137
632	West	GB	2020-11	-0.2263	-0.7548962799860934
633	West	US	2020-10	-0.1027	0.323155518593323
634	West	GB	2020-12	0.1531	0.2278
635	West	US	2020-10	-0.8402	-0.2890094979647218
636	West	US	2020-09	-0.7096	-0.5072948503546508
637	West	US	2020-11	0.4767	-0.9551932036174294
638	East	IN	2020-07	0.0	0.0885162531784757
639	West	US	2020-12	0.8402	-0.7365
640	West	US	2020-10	0.4767	0.3168718213311712
641	West	GB	2020-12	0.5719	-0.5495798319327732
642	West	US	2020-08	-0.9423	0.2351
643	West	US	2020-10	-0.7964	-0.8202145444413486
644	West	US	2020-08	0.2263	0.0894163424124513
645	East	PH	2020-09	0.8957	-0.683585313174946
646	West	US	2020-11	0.4215	-0.4182636469221835
647	West	US	2020-12	-0.4588	-0.4552
648	West	US	2020-08	-0.376	-0.5281
649	West	US	2020-12	0.3008	0.4211746970487621
650	West	US	2020-10	-0.8442	-0.917607134401389
651	West	US	2020-07	-0.743	-0.913915458191916
652	West	US	2020-11	-0.872	-0.7377573818006159
653	West	US	2020-12	-0.5574	-0.715528542485997
654	West	US	2020-07	-0.9674	-0.8968091795033009
655	West	GB	2020-12	0.8074	0.1559395248380129
656	West	US	2020-12	-0.9001	-0.9226
657	West	US	2020-08	0.7506	-0.2271698113207547
658	West	US	2020-11	0.0	0.2251
659	West	US	2020-10	0.0	-0.8195352214960058
660	West	US	2020-10	-0.7351	-0.6978508217446271
661	West	GB	2020-07	-0.6486	-0.4893393688906383
662	West	US	2020-09	0.9848	0.1807364729458918
663	East	IN	2020-07	0.9304	0.1145875386892746
664	East	SG	2020-12	0.0	0.1272301842644048
665	West	US	2020-10	-0.0258	-0.575025041736227
666	East	IN	2020-07	0.9371	0.0522311065256641
667	West	US	2020-11	0.0	0.19
668	West	US	2020-07	-0.4404	-0.8250982892360004
669	West	US	2020-10	0.0	-0.7255283919353268
670	West	US	2020-07	-0.9477	-0.4743440494313602
671	West	US	2020-10	-0.7048	-0.91698055192559
672	West	US	2020-07	0.3818	0.2251
673	West	US	2020-11	0.0	0.0670365535248041
674	West	US	2020-10	-0.9738	0.2587020169160702
675	East	PH	2020-08	-0.7506	-0.8478
676	West	US	2020-07	-0.9493	-0.9045
677	West	US	2020-09	-0.9697	-0.8496
678	West	US	2020-11	-0.9638	-0.4370153007755187
679	West	US	2020-10	0.3182	0.3358839050131926
680	West	US	2020-07	-0.4939	0.3567
681	West	US	2020-12	0.4939	-0.8101005107925523
682	West	US	2020-11	-0.836	-0.7782260821992751
683	West	US	2020-10	0.802	0.1142
684	West	US	2020-07	-0.9657	-0.9145816010280444
685	West	US	2020-07	-0.5719	-0.6291866028708134
686	East	PH	2020-12	0.8793	0.3721504559270516
687	West	US	2020-12	0.25	-0.6968849840255591
688	West	US	2020-08	0.4767	-0.5476136449587777
689	East	PH	2020-08	-0.9042	-0.8527117031398668
690	West	US	2020-08	-0.9186	-0.9056752655538696
691	West	US	2020-09	-0.8316	-0.4898
692	West	US	2020-07	0.8807	-0.2135
693	West	US	2020-10	0.7096	-0.5671441735779509
694	East	PH	2020-12	0.9451	-0.7247909912984133
695	West	US	2020-12	-0.8442	-0.8941
696	West	US	2020-07	-0.25	-0.8867
697	West	US	2020-11	-0.5542	-0.5768550194644332
698	West	US	2020-12	-0.6369	0.275190516511431
699	West	US	2020-12	-0.8957	-0.8789
700	West	US	2020-11	0.3182	0.4847
701	West	US	2020-11	-0.128	0.2525
702	West	US	2020-08	0.6115	-0.6709
703	West	US	2020-10	0.9584	-0.6979
704	West	US	2020-10	-0.8442	-0.9499672988881622
705	West	US	2020-07	0.6705	-0.5434
706	West	US	2020-10	0.5423	-0.6428695652173914
707	East	PH	2020-12	0.872	0.3822720257666241
708	West	US	2020-12	0.0	0.2080878414568827
709	West	US	2020-07	-0.7184	-0.6130701648814538
710	East	IN	2020-08	0.4939	-0.7539615166949633
711	West	US	2020-07	0.5095	-0.2823653962492438
712	West	US	2020-10	0.802	-0.6755052846282218
713	East	PH	2020-08	-0.6908	-0.8622
714	West	US	2020-11	0.0	-0.923
715	West	US	2020-10	0.8402	0.1969
716	West	US	2020-11	0.128	-0.8598290598290599
717	West	US	2020-10	0.9217	-0.9511
718	West	US	2020-11	-0.743	-0.8119277830067596
719	West	US	2020-11	-0.8779	-0.8341093764265498
720	West	US	2020-08	-0.9493	-0.8286023249526899
721	West	US	2020-07	0.4019	0.0618608131703666
722	West	US	2020-12	0.4404	0.173851590106007
723	West	GB	2020-07	0.9337	0.0860397891515048
724	West	US	2020-10	0.8957	-0.6987
725	West	US	2020-11	-0.3283	-0.2222379904917334
726	West	US	2020-09	-0.8225	0.1804
727	West	US	2020-10	-0.4857	-0.7414218816517667
728	West	GB	2020-12	-0.6369	0.1947429327161514
729	West	US	2020-07	-0.8885	-0.6431789737171464
730	West	GB	2020-08	-0.8807	-0.5883
731	West	US	2020-12	0.3612	-0.8081758388144201
732	West	US	2020-12	0.0862	-0.6066
733	West	US	2020-12	0.6003	-0.7218732607140017
734	East	PH	2020-09	0.5423	0.581
735	East	PH	2020-08	0.8957	0.1018888160638741
736	West	US	2020-12	0.1531	-0.2745898939324066
737	West	US	2020-08	-0.8658	-0.8670974690360796
738	West	US	2020-07	0.296	-0.2285
739	West	US	2020-07	-0.6751	-0.2628023107803779
740	West	CA	2020-10	0.875	0.321882001493652
741	East	IN	2020-08	0.9393	0.0101626016260162
742	West	US	2020-11	-0.802	-0.7837
743	West	US	2020-07	-0.3818	-0.6953197405004634
744	West	US	2020-11	0.0	-0.8518
745	West	CA	2020-12	0.8481	0.265277952064249
746	West	CA	2020-07	0.0	-0.9217931937172776
747	West	US	2020-10	0.802	-0.681243628950051
748	West	US	2020-10	-0.7906	0.189343339587242
749	West	US	2020-07	0.9217	0.1668
750	West	US	2020-07	-0.8225	-0.3421
751	West	US	2020-07	-0.9886	-0.7425
752	West	US	2020-07	-0.5574	-0.822016721560679
753	East	PH	2020-08	-0.6124	-0.84
754	West	US	2020-08	0.2732	0.2482
755	East	PH	2020-08	-0.8481	-0.7291
756	West	US	2020-08	0.775	-0.8597186447394491
757	West	US	2020-12	0.5854	-0.4268671679197995
758	West	US	2020-11	-0.3919	0.1965535810446957
759	West	US	2020-11	0.8402	-0.6188115092780407
760	West	US	2020-08	-0.8658	-0.8615404597999741
761	West	GB	2020-11	0.4215	0.1210472128254155
762	West	US	2020-10	0.7184	0.18200425740953
763	West	US	2020-10	-0.6808	-0.184898985196909
764	West	US	2020-10	0.0	-0.8022290920924179
765	West	US	2020-07	-0.2944	-0.8564
766	West	GB	2020-12	0.5423	0.3025
767	West	GB	2020-11	-0.631	-0.3526412400571079
768	West	US	2020-10	-0.5106	-0.8101
769	West	US	2020-08	-0.7783	-0.2221032504780114
770	West	US	2020-11	-0.4497	0.2713
771	West	US	2020-07	-0.8979	0.293
772	West	GB	2020-09	-0.534	-0.4465
773	West	US	2020-12	0.5994	-0.7527
774	East	PH	2020-11	0.9231	0.2228436856049455
775	West	US	2020-07	-0.8448	-0.6405809215338
776	West	US	2020-10	0.8481	-0.7432
777	West	US	2020-08	-0.9549	-0.47
778	West	GB	2020-10	0.2023	-0.7661
779	West	US	2020-11	0.7269	0.1134646614417849
780	West	US	2020-08	-0.1779	-0.9444596943910696
781	West	US	2020-11	-0.7579	-0.3361800551552353
782	West	US	2020-12	-0.5574	-0.8466
783	West	US	2020-08	-0.5423	-0.3474270237736984
784	West	US	2020-09	0.0	-0.8151170281296972
785	West	US	2020-07	-0.8316	-0.8395
786	West	US	2020-11	-0.5267	-0.8166743436204514
787	West	GB	2020-12	0.3976	0.208702960126996
788	West	US	2020-09	0.8689	-0.8157
789	West	US	2020-08	-0.4588	-0.5169363538295577
790	West	US	2020-12	-0.5859	0.23612560478133
791	West	US	2020-08	-0.4939	-0.5062672615253877
792	West	US	2020-12	-0.8779	-0.8032216286223086
793	West	US	2020-10	-0.7048	-0.949630351775124
794	West	GB	2020-10	0.9047	0.0568
795	West	US	2020-10	-0.4738	-0.5854807981550185
796	West	US	2020-10	-0.4019	-0.5721668977688138
797	West	US	2020-11	-0.7184	0.1568
798	West	US	2020-12	-0.8693	-0.8677948717948718
799	West	US	2020-08	-0.8074	0.2074
800	West	US	2020-10	0.9799	-0.3838613269575612
801	West	US	2020-09	-0.8316	-0.8941842417602484
802	West	US	2020-10	-0.3818	-0.9475
803	West	US	2020-10	-0.7043	-0.8892478546188793
804	West	US	2020-10	0.8957	-0.6372681173374414
805	West	US	2020-07	0.8067	0.2245
806	West	US	2020-08	-0.343	0.3852432606594351
807	West	US	2020-07	-0.8807	-0.811855333594464
808	East	IN	2020-07	0.296	0.0948334007824092
809	East	PH	2020-07	-0.8316	-0.8221705753926333
810	West	US	2020-09	-0.9186	-0.6386554621848739
811	West	US	2020-09	-0.7375	-0.8438
812	West	GB	2020-07	0.8757	0.3179233290961397
813	West	US	2020-10	-0.8176	-0.3229604709840202
814	West	GB	2020-12	0.0	0.2377
815	West	US	2020-07	0.8979	0.1871662081242919
816	West	US	2020-10	0.6369	-0.7769671704012506
817	West	US	2020-12	0.8625	0.1248
818	West	US	2020-07	0.3612	-0.8091
819	West	US	2020-09	0.0772	-0.4693908437381763
820	West	GB	2020-10	0.3182	-0.5357749469214438
821	West	GB	2020-08	-0.0772	-0.3479029813036887
822	West	GB	2020-09	-0.3818	0.1169406289874652
823	West	US	2020-07	-0.899	0.275617599766116
824	West	US	2020-11	0.7003	0.2329
825	West	US	2020-10	0.0	-0.878
826	West	US	2020-10	-0.6115	0.1747344461305007
827	West	US	2020-12	0.765	-0.6050683619263258
828	West	US	2020-07	-0.4767	0.1625441696113074
829	West	US	2020-10	0.9451	0.4505
830	West	US	2020-07	-0.4939	0.2912
831	West	US	2020-08	0.3477	-0.6856943353408397
832	West	US	2020-07	0.5267	-0.7982
833	West	US	2020-11	-0.4019	-0.531727334903868
834	West	US	2020-11	0.886	-0.6417242462311558
835	West	US	2020-10	-0.8442	-0.7249175237725597
836	West	GB	2020-10	0.25	-0.2894
837	West	CA	2020-12	-0.296	0.2441608475800626
838	West	US	2020-10	0.9432	-0.6194690265486725
839	West	US	2020-10	-0.4019	0.2233836297732445
840	West	GB	2020-08	0.0772	-0.5424359424359424
841	East	IN	2020-12	0.0	0.0112473825904875
842	West	US	2020-09	-0.9274	-0.7258426966292135
843	West	US	2020-11	0.2732	0.2560553633217993
844	West	US	2020-09	-0.8885	0.1792
845	West	US	2020-11	-0.7351	-0.2349
846	East	PH	2020-10	0.5994	0.4448023024737888
847	West	US	2020-10	-0.0258	0.1776393831553974
848	West	GB	2020-08	0.5994	-0.209816984455165
849	West	US	2020-09	-0.9313	-0.8296658516707417
850	West	US	2020-12	0.9057	0.1367
851	West	US	2020-07	0.2062	-0.8248346490292298
852	West	GB	2020-11	-0.5254	-0.1293147423907498
853	West	US	2020-08	-0.7351	-0.6044
854	West	US	2020-08	-0.7089	0.217
855	West	US	2020-09	-0.9403	-0.7424368252461739
856	West	GB	2020-07	0.8957	-0.6280400572246065
857	West	US	2020-12	0.5574	-0.6588084657678692
858	West	US	2020-12	-0.1027	-0.3772224891878904
859	West	US	2020-12	0.0	0.1586635912490389
860	West	US	2020-10	0.946	0.5709
861	West	US	2020-11	-0.9409	-0.6813
862	West	US	2020-12	-0.6808	-0.8516383203612953
863	West	US	2020-07	0.9118	-0.5886016817190907
864	West	US	2020-11	0.6597	0.2986386465767909
865	West	US	2020-12	-0.9246	-0.8959
866	West	US	2020-07	0.0	0.167
867	West	US	2020-12	-0.7506	-0.6694243070362473
868	West	US	2020-12	0.0	-0.8274
869	West	US	2020-12	-0.9595	-0.4765781842516172
870	West	US	2020-07	-0.9042	0.2966
871	East	PH	2020-08	0.8957	-0.6516
872	West	US	2020-12	0.0	0.1970426409903714
873	East	PH	2020-07	-0.9153	-0.6456
874	West	US	2020-07	-0.9409	-0.6639
875	West	US	2020-07	-0.0644	-0.5631802495354393
876	West	US	2020-07	0.4215	-0.7185
877	West	US	2020-10	-0.8519	-0.6157
878	West	US	2020-12	-0.7269	-0.7723823975720789
879	West	US	2020-07	0.3597	-0.5857
880	West	US	2020-07	0.93	-0.348993288590604
881	West	US	2020-10	-0.7351	0.2654462242562929
882	West	US	2020-12	0.2023	-0.5354909489851892
883	East	IN	2020-07	0.2023	0.0780706836616454
884	East	PH	2020-08	0.9382	0.3690291046434126
885	East	IN	2020-07	0.8176	0.1256857504571669
886	West	US	2020-07	-0.8612	-0.7077922077922078
887	West	US	2020-08	-0.5994	-0.6996
888	East	PH	2020-10	-0.8555	-0.7353
889	West	US	2020-07	0.4576	-0.4923791821561338
890	West	US	2020-10	-0.6478	-0.9369
891	West	US	2020-11	-0.2732	-0.7112737075190142
892	West	US	2020-11	-0.926	-0.7575295739894041
893	West	US	2020-12	0.91	-0.9147643433729712
894	West	US	2020-07	0.0772	-0.3005
895	West	US	2020-12	-0.9674	0.1746251122935526
896	West	US	2020-11	-0.7269	-0.677
897	West	US	2020-11	-0.5994	-0.931573275862069
898	West	GB	2020-12	-0.6486	-0.1379838627310795
899	West	US	2020-08	0.6597	-0.8341581658418341
900	West	US	2020-08	-0.8873	-0.9246
901	West	US	2020-07	0.9393	-0.4451484117340739
902	West	US	2020-08	0.296	-0.7007958879124523
903	West	US	2020-08	0.6478	-0.6671
904	West	US	2020-07	-0.9725	-0.7597669980917947
905	West	US	2020-12	0.685	-0.8556034482758621
906	West	US	2020-10	0.8176	-0.9316900630043108
907	West	US	2020-10	0.8176	0.163167310046135
908	West	US	2020-12	0.3182	0.3179
909	West	US	2020-09	-0.8591	-0.8865258665096769
910	West	US	2020-11	0.3182	0.4052
911	West	AU	2020-11	0.4019	0.221881244647445
912	West	US	2020-09	0.7951	-0.9293442977710452
913	West	US	2020-09	-0.2846	-0.7027
914	West	US	2020-10	-0.3324	-0.2464
915	East	PH	2020-12	-0.4215	-0.8776467757459095
916	West	US	2020-10	-0.5023	-0.7423057389537836
917	West	US	2020-08	0.891	0.1319126183929117
918	West	US	2020-12	0.5423	-0.8867
919	East	IN	2020-07	0.4404	0.0986
920	East	PH	2020-07	0.8957	-0.5842496515409633
921	West	US	2020-12	-0.5267	-0.8419277632724108
922	East	PH	2020-07	0.4767	-0.5938015166501813
923	West	US	2020-07	-0.2732	-0.8670109201726911
924	West	US	2020-10	0.8519	-0.4667960327727469
925	West	US	2020-07	-0.8316	-0.402573381584238
926	West	US	2020-11	0.2732	0.2261721483554933
927	West	US	2020-12	-0.296	-0.82
928	West	US	2020-11	-0.4336	-0.7730456710563183
929	West	US	2020-11	-0.7506	-0.7854
930	West	US	2020-12	0.2732	0.2104450372034255
931	West	US	2020-07	0.5267	-0.4496791624451199
932	West	US	2020-11	0.8847	-0.6626867755900014
933	West	US	2020-12	-0.7579	-0.7879
934	East	PH	2020-08	-0.7717	-0.8981718464351005
935	East	PH	2020-07	-0.4588	0.370367498837029
936	West	US	2020-09	0.0	-0.7741690408357075
937	West	CA	2020-12	-0.6705	-0.9091509745622728
938	West	GB	2020-12	0.6046	0.2151
939	West	US	2020-11	-0.4588	-0.8589801785444091
940	West	US	2020-10	0.0	-0.7460952752830925
941	West	US	2020-12	0.1531	-0.7408525084873633
942	West	US	2020-09	0.7964	-0.8533
943	West	US	2020-10	0.5574	-0.4947008949599623
944	West	US	2020-10	0.0	0.1649
945	West	US	2020-12	0.7964	-0.6778
946	West	US	2020-12	0.4019	-0.9197006314804708
947	West	US	2020-07	0.4215	0.1421
948	West	US	2020-07	-0.9246	-0.9142857142857144
949	West	GB	2020-11	0.1893	0.2558091070126081
950	West	US	2020-07	0.0	-0.5387960857961847
951	West	US	2020-11	0.9509	-0.8088096104841646
952	West	US	2020-12	-0.6808	-0.91601075062392
953	West	US	2020-08	0.8934	0.3444
954	West	US	2020-11	0.8957	-0.7127989775424503
955	West	US	2020-10	0.1531	0.2161
956	East	PH	2020-07	0.8622	-0.6434
957	East	PH	2020-09	-0.5046	0.4313
958	West	US	2020-10	0.3597	-0.7807140228192859
959	West	US	2020-07	0.3011	0.2192
960	West	US	2020-12	0.0	-0.1629278830176138
961	West	US	2020-07	0.0	0.0965281958659442
962	West	US	2020-10	-0.4019	-0.3145
963	West	US	2020-08	0.8406	-0.9174107142857144
964	West	US	2020-08	-0.8176	-0.8629750271444082
965	West	US	2020-10	-0.5719	-0.9427995330574128
966	East	IN	2020-07	0.7003	0.013371788148925
967	West	US	2020-10	0.9231	-0.7576219512195121
968	West	US	2020-12	0.25	-0.8651762290407209
969	West	US	2020-10	-0.8067	-0.4638465322183964
970	West	US	2020-10	-0.8625	-0.9492
971	West	US	2020-08	-0.8592	-0.7730634016244393
972	West	US	2020-09	-0.4019	0.2822941331228624
973	West	US	2020-10	0.3182	-0.7575
974	West	US	2020-07	0.296	0.1633
975	West	US	2020-07	-0.8862	-0.8240036857866851
976	West	US	2020-10	0.9393	0.2267209368751785
977	West	US	2020-12	-0.1926	-0.3124
978	West	US	2020-11	0.743	-0.2717
979	West	US	2020-11	-0.946	-0.8144
980	West	US	2020-12	-0.9337	-0.7526
981	West	US	2020-10	0.8934	-0.5733290591440936
982	West	US	2020-11	-0.34	-0.9587
983	West	US	2020-07	0.8689	0.3389
984	East	PH	2020-12	0.5574	0.3264841805901173
985	West	US	2020-12	0.4215	0.2158028887000849
986	West	GB	2020-07	-0.6249	-0.4672785315243415
987	West	US	2020-09	-0.9731	-0.6898260028999517
988	West	US	2020-07	0.4939	-0.5530757170524763
989	West	GB	2020-12	-0.4215	-0.2598425196850393
990	West	US	2020-11	0.6908	-0.7156
991	West	US	2020-12	0.4939	-0.3563833798356082
992	East	IN	2020-07	0.0	0.0508046917621385
993	West	US	2020-07	-0.8637	-0.7122044155553066
994	East	PH	2020-07	0.8625	0.2619
995	West	US	2020-09	0.0	-0.7872898649305218
996	West	US	2020-10	0.802	0.5228
997	West	US	2020-11	-0.5994	-0.8988
998	West	US	2020-12	0.875	0.158
999	West	GB	2020-08	0.2869	-0.3817645550141061
1000	West	US	2020-09	-0.6187	0.2589990375360924
1001	West	US	2020-10	0.0	0.3850140845070423
1002	West	US	2020-07	-0.7579	-0.430327868852459
1003	West	GB	2020-11	0.1531	0.1917143080899052
1004	West	US	2020-11	-0.25	-0.8425
1005	West	US	2020-07	0.0	-0.6147706714909014
1006	West	US	2020-07	-0.1779	-0.3556
1007	East	PH	2020-07	0.8957	-0.6205
1008	West	US	2020-11	0.1027	0.1901
1009	West	US	2020-08	0.3182	-0.7692307692307693
1010	West	CA	2020-12	0.6597	0.2026
1011	West	US	2020-12	0.4404	0.1258
1012	East	PH	2020-07	0.4019	0.2332921302018953
1013	West	US	2020-11	-0.836	-0.8365856441857811
1014	West	US	2020-07	0.5859	0.1566171580580802
1015	West	US	2020-12	-0.4215	-0.9611488499582886
1016	West	US	2020-12	-0.8356	-0.6632
1017	West	US	2020-12	-0.9067	-0.7760112698732139
1018	West	GB	2020-09	-0.5267	-0.3697193081939325
1019	West	US	2020-12	0.8659	-0.7402429311031462
1020	West	US	2020-08	0.8126	-0.7684274561492447
1021	West	GB	2020-09	-0.0516	-0.413357062570251
1022	East	PH	2020-07	-0.6908	0.34
1023	West	US	2020-11	-0.9601	-0.4788313017586303
1024	West	US	2020-08	-0.4019	-0.4399
1025	East	PH	2020-07	-0.7506	-0.7939
1026	West	US	2020-10	0.0	-0.7583177132146204
1027	West	US	2020-12	-0.7264	-0.8794
1028	West	US	2020-12	0.9819	0.1821
1029	West	US	2020-12	0.3818	-0.7554
1030	West	US	2020-11	0.8748	0.1225
1031	West	US	2020-07	0.8176	0.2637
1032	West	US	2020-12	-0.1779	0.3857264231096007
1033	West	US	2020-09	0.4767	-0.8821
1034	West	US	2020-07	-0.8779	-0.7089655172413794
1035	West	US	2020-09	-0.6369	-0.8465835840137517
1036	West	US	2020-09	-0.9403	-0.7434651254433207
1037	West	US	2020-11	0.802	-0.5506505159264244
1038	West	US	2020-11	-0.34	-0.6489
1039	East	PH	2020-12	-0.4939	-0.7315091040016459
1040	West	US	2020-07	0.875	-0.5922
1041	West	US	2020-12	0.8655	0.1749639827117016
1042	West	US	2020-09	0.2263	-0.546941403734707
1043	West	US	2020-08	-0.9563	-0.8718
1044	West	US	2020-07	-0.8625	-0.8461995753715499
1045	East	PH	2020-07	0.9255	0.2663
1046	West	US	2020-10	0.5423	-0.6158179360072105
1047	West	US	2020-09	0.0	-0.8604606154441649
1048	West	GB	2020-08	-0.7351	-0.7593708507813298
1049	West	US	2020-11	-0.6652	-0.7689134918050581
1050	East	IN	2020-08	0.6705	0.06642300969331
1051	West	GB	2020-10	-0.5106	-0.5295
1052	West	US	2020-07	0.1531	-0.9486811926605504
1053	East	PH	2020-08	-0.9162	-0.6899
1054	West	US	2020-10	-0.8442	-0.9591520165460186
1055	West	GB	2020-10	0.5267	-0.7028
1056	West	US	2020-08	0.1027	-0.7052849740932643
1057	West	US	2020-11	0.0516	-0.2023
1058	West	US	2020-12	-0.8591	-0.8817
1059	West	US	2020-12	0.8442	-0.227
1060	West	US	2020-09	0.0	-0.8482685135855088
1061	West	US	2020-07	0.7269	-0.7974
1062	West	US	2020-11	-0.6361	-0.8843956043956044
1063	West	US	2020-12	0.3182	-0.2317260442260442
1064	East	PH	2020-11	-0.7003	-0.9506172839506172
1065	West	US	2020-11	-0.8402	-0.3925
1066	West	GB	2020-12	-0.125	0.274
1067	West	US	2020-12	0.7346	-0.5797236247674727
1068	West	US	2020-10	0.3612	0.2378751077332915
1069	West	US	2020-12	0.6597	0.141439205955335
1070	West	US	2020-11	-0.6369	-0.2958
1071	West	US	2020-12	-0.9697	-0.8508
1072	West	US	2020-10	0.4325	0.2728
1073	West	US	2020-12	0.4939	-0.7155567300916138
1074	West	CA	2020-10	0.0	0.1677098857426726
1075	West	US	2020-12	-0.5209	0.253851480006924
1076	West	US	2020-08	0.34	-0.5650995420132723
1077	West	US	2020-10	0.8918	-0.6901
1078	East	IN	2020-07	-0.3818	-0.4445696721311475
1079	West	US	2020-12	0.8074	-0.9006
1080	West	US	2020-07	0.0	0.1302
1081	West	US	2020-12	0.1027	-0.8335696282293635
1082	East	PH	2020-10	-0.4588	-0.8531299316149396
1083	West	US	2020-12	0.2732	0.1772
1084	West	US	2020-10	0.9274	0.4398188301050399
1085	West	US	2020-08	-0.91	-0.8034
1086	West	US	2020-08	-0.9786	0.1785498489425981
1087	West	US	2020-12	-0.5859	-0.687041564792176
1088	West	US	2020-11	-0.6369	0.1577
1089	West	US	2020-12	-0.9319	-0.8666196189131969
1090	West	GB	2020-07	0.0	-0.3462323871758219
1091	West	US	2020-11	0.3182	0.4452
1092	West	US	2020-11	0.5574	-0.8809158744761321
1093	West	US	2020-08	0.802	-0.6526249607041811
1094	West	GB	2020-08	-0.6249	-0.8079
1095	East	PH	2020-07	0.4939	0.2777
1096	West	US	2020-07	0.8519	-0.7194627764270001
1097	West	US	2020-12	0.6249	-0.6734232478365947
1098	West	US	2020-09	0.6741	-0.8937
1099	West	US	2020-08	0.7216	0.1401577692166574
1100	West	US	2020-07	-0.5859	-0.9633
1101	West	US	2020-08	0.3182	-0.8706658484197607
1102	West	US	2020-12	0.891	0.193024707876193
1103	West	US	2020-10	0.6808	-0.3862958329323453
1104	West	US	2020-10	-0.5267	-0.8512944009632751
1105	West	US	2020-07	-0.5719	-0.6862
1106	West	US	2020-09	-0.5859	0.2479633796260377
1107	West	US	2020-11	-0.743	-0.5642788920725883
1108	East	PH	2020-10	-0.6124	0.351148691767709
1109	West	US	2020-11	0.1531	0.2538983050847457
1110	East	PH	2020-08	-0.5719	-0.766
1111	East	IN	2020-09	0.8225	0.1435382132903036
1112	West	US	2020-07	0.8957	-0.6835557566161502
1113	West	US	2020-11	0.8696	0.160263179270571
1114	West	US	2020-11	0.802	-0.8154
1115	West	US	2020-08	-0.7906	-0.7094674556213018
1116	East	PH	2020-07	-0.9482	-0.9033006964772384
1117	West	GB	2020-10	-0.2732	-0.3990724637681159
1118	West	US	2020-07	-0.5719	-0.8628045592387326
1119	West	US	2020-12	0.1069	-0.8107128473620621
1120	West	US	2020-12	-0.872	-0.6804216191971294
1121	West	US	2020-07	-0.5719	-0.836627547869055
1122	West	US	2020-08	0.228	0.2795
1123	West	US	2020-07	-0.9167	-0.841303635768097
1124	West	US	2020-11	-0.1477	0.1561
1125	West	US	2020-07	0.4215	-0.2445737963693764
1126	West	US	2020-07	-0.4215	0.1289
1127	West	US	2020-11	0.7184	-0.3422698838248436
1128	West	US	2020-08	0.9313	0.2218989428765396
1129	West	US	2020-12	0.8519	0.174
1130	West	GB	2020-12	0.0	0.0672859653527491
1131	West	GB	2020-08	0.0	-0.3516
1132	West	US	2020-12	-0.0803	-0.8010268420104486
1133	West	US	2020-10	0.9542	-0.9215709124810628
1134	East	PH	2020-12	0.6705	-0.8134362233318202
1135	West	US	2020-09	-0.9301	-0.8873
1136	East	PH	2020-07	0.802	-0.5958
1137	West	US	2020-10	0.886	-0.6238165369240479
1138	West	US	2020-07	0.3949	-0.3326463314097279
1139	East	PH	2020-07	0.8225	0.1967
1140	West	US	2020-07	0.3612	-0.8132463511720478
1141	West	US	2020-11	0.7227	0.1538
1142	West	US	2020-07	-0.9022	0.1884
1143	West	US	2020-09	-0.802	-0.6704149666633495
1144	West	GB	2020-07	-0.296	0.1590147604817531
1145	West	US	2020-10	0.802	-0.6138194502117764
1146	West	GB	2020-10	-0.6059	-0.377072819033886
1147	West	US	2020-12	-0.9819	-0.8499
1148	West	US	2020-08	-0.3804	0.2873
1149	West	US	2020-12	0.5574	-0.7028313109683559
1150	West	US	2020-07	-0.4754	0.271554756507465
1151	West	US	2020-12	0.1855	-0.2895888846593072
1152	West	US	2020-12	-0.8878	-0.8307
1153	East	PH	2020-10	-0.7184	0.454010137149672
1154	West	US	2020-07	0.6705	0.1072473949186278
1155	West	US	2020-11	-0.7003	-0.9372
1156	East	IN	2020-07	0.0	0.0546
1157	West	US	2020-07	-0.4019	-0.9308222811671087
1158	West	US	2020-11	0.09	-0.5030854513126242
1159	West	US	2020-07	0.3182	-0.745773247140726
1160	West	US	2020-11	0.3182	0.076387695480323
1161	West	US	2020-10	0.3535	-0.9536
1162	East	PH	2020-08	-0.1027	0.123
1163	West	US	2020-09	0.7902	-0.5970525255069908
1164	West	US	2020-07	0.4215	-0.7941931661070512
1165	West	US	2020-09	-0.6369	-0.9205325140809012
1166	West	GB	2020-07	-0.5719	-0.5237
1167	West	US	2020-09	0.599	0.1462
1168	West	US	2020-08	0.5859	0.298971258882172
1169	West	US	2020-12	0.7096	0.3707023575638506
1170	East	PH	2020-08	-0.5106	-0.4113
1171	West	GB	2020-09	-0.7506	-0.8051466326648893
1172	West	US	2020-12	-0.25	-0.8703744252244362
1173	East	IN	2020-07	-0.3036	-0.4585550025742234
1174	West	US	2020-07	0.6369	0.0815445192429823
1175	West	US	2020-07	0.4678	-0.7884229717411121
1176	West	US	2020-10	0.0	-0.8387263117184478
1177	West	US	2020-12	0.4767	0.2488126954708676
1178	West	US	2020-11	-0.8591	-0.7969760531375634
1179	West	US	2020-12	0.6652	0.0677
1180	West	US	2020-12	-0.7506	0.2239067055393586
1181	West	US	2020-12	-0.6908	0.0763965182117806
1182	West	US	2020-09	-0.3182	-0.8418787655231772
1183	West	US	2020-10	-0.1027	-0.7030547004499171
1184	West	US	2020-12	0.6908	0.1459
1185	West	GB	2020-10	0.9246	-0.8394591756366501
1186	West	US	2020-09	-0.93	0.3581720872787155
1187	West	US	2020-12	0.8126	0.1712695795548227
1188	West	US	2020-12	-0.9643	-0.7798102981029811
1189	West	GB	2020-12	0.7096	-0.4975305990981318
1190	East	PH	2020-08	0.5719	0.3201029643776468
1191	West	US	2020-09	-0.4588	-0.8501535761298815
1192	West	US	2020-11	0.0	-0.8605174353205849
1193	East	IN	2020-07	-0.9801	-0.5487229542866439
1194	West	GB	2020-11	-0.3182	-0.8985445205479452
1195	West	US	2020-10	-0.8476	0.2136480155573234
1196	West	US	2020-07	-0.1406	-0.7956946775945493
1197	West	US	2020-10	0.5106	0.1836595744680851
1198	West	US	2020-11	0.0	0.2084662220933603
1199	West	US	2020-12	0.8779	0.1521895190236898
1200	West	US	2020-08	-0.8316	-0.8637
1201	West	US	2020-07	-0.0772	-0.5727359795679472
1202	East	IN	2020-08	0.8979	0.1573479260845428
1203	West	GB	2020-07	-0.8516	0.0893496905873412
1204	West	US	2020-12	0.0772	-0.6370928138811589
1205	East	PH	2020-07	-0.802	-0.7895
1206	West	CA	2020-07	0.6808	-0.7664702731655062
1207	West	US	2020-12	-0.8268	-0.3106
1208	West	US	2020-12	0.8519	0.1439440422137685
1209	East	PH	2020-08	0.3557	0.6888592987128274
1210	West	US	2020-07	-0.4939	0.4177749243327524
1211	West	US	2020-07	-0.9234	-0.8057966956034724
1212	West	GB	2020-07	0.5574	-0.4883
1213	East	PH	2020-11	-0.8225	-0.7579385736595523
1214	West	US	2020-07	-0.4767	0.2659
1215	West	GB	2020-09	-0.9153	-0.5192093097401562
1216	West	US	2020-10	0.4033	-0.4742577978203683
1217	West	GB	2020-09	0.0	0.0903
1218	West	US	2020-07	-0.4767	-0.2607
1219	West	US	2020-10	-0.8126	0.3415492957746479
1220	East	PH	2020-07	-0.6249	-0.7890500900137668
1221	East	PH	2020-08	-0.8787	-0.2234751409533572
1222	West	US	2020-10	-0.4201	-0.7859850960909923
1223	West	CA	2020-12	0.8532	-0.8623
1224	West	US	2020-09	-0.8981	-0.7439930641565519
1225	West	US	2020-10	-0.9337	-0.6786498353457738
1226	East	PH	2020-07	0.9678	0.213898916967509
1227	West	US	2020-08	-0.5859	0.2552369330892821
1228	West	US	2020-09	0.1779	-0.9159
1229	West	US	2020-12	-0.128	0.0733
1230	West	CA	2020-09	0.6911	-0.8897776043698791
1231	West	US	2020-12	0.7717	-0.6539627544391512
1232	East	PH	2020-07	0.9555	0.2521
1233	West	US	2020-09	-0.6705	-0.7830862890418211
1234	West	US	2020-07	-0.5859	-0.7530143912874367
1235	West	GB	2020-07	0.4587	0.2507144217946275
1236	West	US	2020-08	-0.7821	0.2404
1237	East	PH	2020-07	-0.8271	0.0296
1238	West	US	2020-07	-0.9601	-0.7404969778374748
1239	West	GB	2020-09	-0.836	-0.5201670401303727
1240	West	US	2020-09	-0.7351	-0.8678
1241	West	CA	2020-12	0.9413	-0.7686303661029549
1242	West	US	2020-11	0.1027	0.2560653374969973
1243	West	US	2020-10	-0.1027	-0.8718764733616219
1244	West	US	2020-12	0.1531	-0.6976847334338685
1245	West	GB	2020-08	-0.4767	-0.5784313725490197
1246	West	US	2020-10	0.9468	-0.6245756958587916
1247	East	PH	2020-07	0.0	0.1564
1248	West	US	2020-07	-0.9456	-0.3160098019195426
1249	East	PH	2020-08	-0.8658	0.2776
1250	West	GB	2020-08	-0.8885	-0.8021509363990358
1251	West	US	2020-07	0.0	0.2498
1252	West	US	2020-12	0.3774	0.2865334989964637
1253	West	CA	2020-12	-0.7003	-0.8664482919981282
1254	West	US	2020-10	0.5417	0.1847
1255	West	US	2020-07	-0.8176	-0.8629032258064516
1256	West	US	2020-10	-0.7334	-0.3547459252157239
1257	West	US	2020-12	0.1531	-0.8044222163727297
1258	West	GB	2020-11	0.3612	0.0869
1259	West	US	2020-07	0.0516	0.0707580498637327
1260	West	US	2020-07	0.1531	-0.8623
1261	West	US	2020-10	-0.6217	-0.9042380731820288
1262	West	US	2020-08	-0.5859	-0.5139226045980294
1263	East	PH	2020-09	-0.2732	0.3298
1264	East	IN	2020-07	-0.9353	-0.3696605070906746
1265	West	US	2020-12	0.1531	-0.8534
1266	West	US	2020-11	-0.5267	0.1474
1267	West	US	2020-07	-0.5423	-0.7357571990884607
1268	West	US	2020-09	0.9254	0.1698867421718854
1269	West	US	2020-07	-0.9684	-0.5564342199856218
1270	West	US	2020-12	-0.9118	-0.9163
1271	West	US	2020-11	0.1027	-0.6361620640999799
1272	West	US	2020-10	-0.9042	-0.921981181390486
1273	East	PH	2020-07	-0.9081	-0.4606810512322323
1274	East	PH	2020-12	-0.5293	0.8233954900260191
1275	West	US	2020-10	0.0598	-0.5637641968631693
1276	West	US	2020-11	0.4019	-0.7037478479671566
1277	West	US	2020-12	0.7845	-0.5134
1278	West	US	2020-10	0.0	0.3332374100719424
1279	West	US	2020-08	0.34	-0.5875800612642718
1280	East	PH	2020-08	-0.6249	-0.5958
1281	West	GB	2020-10	0.8225	-0.8752764263600177
1282	West	US	2020-12	0.4939	0.1384926998058908
1283	East	PH	2020-07	0.6705	0.2151
1284	West	US	2020-12	0.5563	-0.4424431202600217
1285	West	US	2020-12	-0.2023	-0.7371755569180461
1286	West	US	2020-12	0.8748	0.1777
1287	West	US	2020-07	0.9672	0.2076
1288	West	CA	2020-07	0.2891	0.0916196695359651
1289	East	PH	2020-09	0.1779	0.3451475960114523
1290	East	PH	2020-08	-0.936	-0.7618
1291	West	US	2020-12	-0.1531	0.1697226989431849
1292	West	US	2020-12	-0.5574	-0.455625356938892
1293	West	US	2020-07	0.8126	-0.5740447659959304
1294	West	US	2020-10	0.8625	0.1846865114770054
1295	West	US	2020-12	-0.128	0.0959
1296	East	PH	2020-07	0.7316	0.2137
1297	East	PH	2020-12	0.5574	-0.933693138010794
1298	West	US	2020-10	0.9413	0.1927203449313145
1299	West	US	2020-09	-0.8481	-0.6771891298380456
1300	West	GB	2020-11	0.0	0.3905
1301	West	CA	2020-12	-0.7906	-0.5449477351916376
1302	West	US	2020-07	0.5574	-0.8432365657813465
1303	West	US	2020-08	-0.8074	-0.3453893776474421
1304	West	US	2020-11	-0.875	-0.8098605778945241
1305	West	CA	2020-08	-0.3818	-0.7997404844290658
1306	West	US	2020-12	-0.4588	-0.6071883263147586
1307	West	US	2020-11	0.2023	-0.9193
1308	West	US	2020-10	-0.6597	-0.4473208910295003
1309	West	US	2020-10	0.6808	-0.8670941099760922
1310	West	US	2020-09	-0.673	0.1827
1311	West	US	2020-12	-0.9928	-0.8596
1312	West	US	2020-07	0.4404	-0.5065905096660809
1313	West	CA	2020-12	-0.9877	-0.7736213346204899
1314	East	PH	2020-12	0.6369	0.5864661654135338
1315	West	US	2020-12	0.4767	-0.7709
1316	West	US	2020-11	0.2732	-0.2162235241099594
1317	West	US	2020-12	0.8739	0.3453016003282724
1318	East	PH	2020-08	0.9231	0.3046
1319	West	US	2020-08	-0.4352	-0.0768238497921742
1320	West	US	2020-09	-0.9251	-0.2711
1321	West	US	2020-11	0.3818	-0.9525711432850724
1322	West	US	2020-10	0.5423	-0.6441572144552888
1323	West	US	2020-09	-0.9697	-0.9191506737443854
1324	West	CA	2020-07	0.1531	0.1457519985127347
1325	East	PH	2020-07	0.9054	0.3334
1326	West	US	2020-09	0.4767	-0.560459275206315
1327	West	US	2020-12	0.8074	0.1080817051509769
1328	West	GB	2020-07	0.0	-0.4286861387132389
1329	East	IN	2020-07	-0.5362	0.0514512922465208
1330	West	US	2020-09	0.0	-0.6724
1331	West	GB	2020-08	-0.7717	-0.4869
1332	West	US	2020-12	0.5336	0.0885
1333	West	US	2020-10	-0.296	-0.8100202429149798
1334	West	US	2020-10	-0.1779	-0.8964
1335	West	US	2020-10	-0.3612	-0.3978
1336	West	US	2020-11	0.9649	0.1521
1337	West	US	2020-10	0.3244	-0.9118488253319714
1338	West	GB	2020-08	0.34	-0.2701991732431417
1339	West	GB	2020-12	0.2732	0.1752
1340	West	US	2020-10	0.802	0.4900947459086994
1341	West	GB	2020-09	0.3612	0.0565643580266752
1342	East	IN	2020-08	0.5859	0.069468105243233
1343	West	US	2020-11	0.8957	0.6232
1344	West	US	2020-10	0.8779	0.217927287923109
1345	West	US	2020-12	0.0	-0.7555908238349445
1346	West	US	2020-10	0.802	-0.6559929122895836
1347	West	US	2020-08	-0.9552	-0.3395166419334323
1348	West	US	2020-07	0.7003	-0.5102
1349	West	GB	2020-07	0.0	-0.5859
1350	West	US	2020-12	-0.9042	-0.7582604470359572
1351	West	US	2020-12	0.5574	0.1252510498448055
1352	West	US	2020-10	0.4363	-0.6771272114574558
1353	East	PH	2020-07	-0.128	0.1816
1354	West	US	2020-10	0.379	-0.5949480472948764
1355	West	US	2020-10	0.5448	0.3472921280450976
1356	West	AU	2020-09	-0.5267	0.2401807438303788
1357	West	US	2020-09	0.3716	-0.8831515151515151
1358	West	US	2020-10	0.9325	-0.816986301369863
1359	West	US	2020-11	-0.5859	-0.6649220616679941
1360	West	US	2020-08	0.25	0.2464296566393193
1361	West	US	2020-12	0.8122	0.1947
1362	East	PH	2020-08	0.9337	-0.8109
1363	East	PH	2020-07	0.7351	0.2904242861003513
1364	West	CA	2020-12	0.8591	0.3956
1365	West	US	2020-08	0.9325	0.2135
1366	West	US	2020-12	0.128	-0.7773261562122378
1367	East	IN	2020-07	0.7494	0.0903388878487174
1368	West	US	2020-10	0.8957	0.5366728240791047
1369	West	US	2020-12	0.25	-0.7336722119531731
1370	West	US	2020-11	0.3669	0.1623
1371	West	US	2020-11	-0.8658	-0.8870732722731057
1372	West	CA	2020-07	-0.8591	0.1438165230613279
1373	West	US	2020-10	-0.4404	-0.3708673905087227
1374	West	US	2020-12	-0.5423	-0.7748297722470063
1375	West	US	2020-08	-0.5106	-0.9340645643774148
1376	West	US	2020-12	0.8625	0.1339
1377	West	GB	2020-07	-0.296	-0.5713983722650883
1378	East	PH	2020-07	-0.6908	0.238
1379	West	US	2020-09	0.9264	-0.7606542784021364
1380	West	US	2020-12	0.2023	0.1902687000726216
1381	West	US	2020-11	-0.3612	-0.9096
1382	West	US	2020-09	0.0	-0.8242902208201893
1383	West	US	2020-12	0.34	-0.9421
1384	West	US	2020-12	-0.0516	0.1275009807767752
1385	West	US	2020-12	0.3182	0.1025456785054403
1386	West	US	2020-09	-0.9313	-0.7487887241227427
1387	West	GB	2020-07	-0.6908	-0.352341510035043
1388	West	US	2020-10	-0.6597	0.0661795849216433
1389	West	US	2020-10	0.4939	0.277278938122194
1390	West	US	2020-11	0.6369	-0.6049419470080382
1391	West	US	2020-11	-0.2263	0.270509977827051
1392	East	PH	2020-07	-0.3818	0.3857
1393	West	US	2020-12	-0.2732	-0.7584785680640603
1394	West	US	2020-09	0.0	0.1746
1395	West	US	2020-07	-0.2263	-0.9139
1396	West	US	2020-11	0.8534	0.2653
1397	West	US	2020-12	0.7269	-0.8985741733238952
1398	East	IN	2020-10	-0.6705	-0.2667120258547372
1399	West	US	2020-10	-0.3948	0.2531113209166595
1400	West	AU	2020-08	0.2263	0.2157616530514176
1401	West	US	2020-10	-0.7717	-0.9013212221304708
1402	West	US	2020-10	-0.25	-0.5116
1403	West	US	2020-07	-0.101	-0.6475
1404	West	US	2020-08	-0.7717	-0.2375506072874494
1405	West	US	2020-09	-0.3818	0.1929363689433742
1406	West	US	2020-10	-0.7311	0.102
1407	West	US	2020-09	-0.1027	-0.3684210526315789
1408	West	US	2020-11	-0.8074	-0.9085803432137286
1409	West	US	2020-11	0.765	-0.8662207357859532
1410	West	US	2020-11	-0.6597	-0.7655793882472395
1411	West	US	2020-11	0.7003	-0.2526104032953348
1412	West	US	2020-09	0.4939	-0.4418356456776948
1413	East	IN	2020-10	-0.7003	-0.2062926684476105
1414	West	US	2020-10	0.93	0.5610797237915882
1415	East	IN	2020-11	-0.9753	-0.4658
1416	West	US	2020-09	-0.3067	0.2406311637080868
1417	West	US	2020-11	0.1779	-0.7660181582360571
1418	West	US	2020-12	-0.5859	-0.6564851704293936
1419	West	US	2020-09	-0.0	0.2424020121567805
1420	East	PH	2020-07	-0.5423	-0.7512
1421	East	PH	2020-07	0.7184	0.1686
1422	West	US	2020-07	0.9231	-0.5018431422397356
1423	West	US	2020-12	0.4939	-0.4878507182172104
1424	West	US	2020-12	0.5574	0.2540318821664957
1425	West	US	2020-10	0.9313	0.2238289567068843
1426	West	US	2020-07	0.7184	-0.5762385217095567
1427	West	GB	2020-10	0.0	0.2651431992815088
1428	West	US	2020-10	0.34	-0.1969483568075117
1429	West	US	2020-09	-0.8834	0.3282
1430	West	US	2020-12	-0.7964	-0.8079
1431	West	US	2020-10	0.7814	-0.6365831956273039
1432	West	US	2020-10	0.0772	0.3097582811101164
1433	West	US	2020-10	0.4215	-0.2739921121822962
1434	West	US	2020-07	-0.9183	0.4178
1435	West	US	2020-12	0.6794	-0.7298812664907651
1436	West	US	2020-12	-0.5267	-0.7991481306199716
1437	East	PH	2020-07	-0.9403	0.2918
1438	West	US	2020-11	0.6124	-0.6748684617765398
1439	East	PH	2020-07	-0.6739	0.2175
1440	East	PH	2020-12	0.8472	-0.9355
1441	West	US	2020-10	0.923	-0.5425042701353304
1442	West	US	2020-10	-0.7003	0.0806
1443	East	IN	2020-07	-0.2263	0.2222113694080875
1444	East	PH	2020-07	-0.802	-0.7845
1445	East	PH	2020-07	0.8883	0.3120383147982791
1446	West	GB	2020-12	0.1531	-0.3862019181190059
1447	West	US	2020-11	0.743	0.1525
1448	West	US	2020-07	0.593	-0.6690814652815746
1449	West	US	2020-07	0.8402	-0.6067254948724063
1450	East	PH	2020-07	-0.0935	-0.8299
1451	West	US	2020-11	0.0	-0.8613
1452	East	PH	2020-08	0.2023	-0.5081932992380753
1453	West	US	2020-11	0.7579	-0.6219453761379972
1454	West	US	2020-07	0.1779	0.0961
1455	West	US	2020-07	-0.0258	-0.8365430224836353
1456	East	PH	2020-07	0.4468	-0.2342
1457	West	US	2020-10	-0.5106	-0.4159329140461216
1458	West	US	2020-08	0.1531	-0.9182238667900092
1459	West	GB	2020-12	0.5106	-0.4764
1460	West	US	2020-12	0.0	0.1988990825688073
1461	West	US	2020-11	-0.8442	-0.6435374149659864
1462	East	PH	2020-08	-0.595	-0.787
1463	West	US	2020-12	-0.6597	0.197
1464	West	US	2020-07	-0.9638	-0.7065809544563085
1465	West	US	2020-12	-0.1901	0.3566
1466	West	CA	2020-08	0.296	-0.4842080265970078
1467	West	US	2020-07	-0.128	-0.4071
1468	West	US	2020-08	0.7003	-0.5911027568922306
1469	West	US	2020-07	-0.0516	-0.8293
1470	West	US	2020-12	0.872	-0.8369851896936499
1471	West	US	2020-12	-0.2732	0.2078642519171153
1472	West	US	2020-12	-0.9735	-0.9494
1473	West	US	2020-10	0.0772	0.1075595527467185
1474	West	US	2020-07	-0.9274	0.255550621669627
1475	West	US	2020-12	0.5574	-0.7386804657179818
1476	West	US	2020-07	0.0772	0.1665991082286177
1477	East	PH	2020-12	-0.3612	-0.8840125391849529
1478	East	PH	2020-09	0.9042	-0.7578
1479	East	PH	2020-07	-0.891	0.0698
1480	West	US	2020-11	0.0	0.199541561105079
1481	West	US	2020-12	0.25	0.1106486651101411
1482	West	US	2020-07	0.4215	-0.4386192271442036
1483	West	US	2020-09	-0.34	-0.3266419122766303
1484	West	US	2020-07	-0.8807	-0.94007644007644
1485	West	US	2020-11	-0.5542	-0.636919315403423
1486	West	US	2020-10	0.9342	0.1532
1487	West	US	2020-08	0.34	-0.7922453703703703
1488	West	US	2020-10	-0.6369	-0.7459227467811159
1489	East	PH	2020-10	-0.6369	0.7977830030231777
1490	West	US	2020-11	0.507	-0.098166495843298
1491	West	US	2020-08	0.128	-0.7104
1492	West	US	2020-10	0.7783	0.3621450390315646
1493	West	US	2020-07	0.1027	-0.3839633249718882
1494	West	US	2020-09	0.0	-0.8082901554404145
1495	West	GB	2020-07	-0.6113	-0.3960674157303371
1496	West	US	2020-12	-0.9664	-0.6800787844682048
1497	West	US	2020-12	0.8126	-0.3006170458927882
1498	West	US	2020-10	-0.6486	-0.5068698476142893
1499	East	PH	2020-07	0.7812	-0.467
1500	West	US	2020-07	0.7351	-0.8309973045822102
1501	West	US	2020-11	0.6633	0.1147577835225356
1502	West	US	2020-08	-0.4019	-0.8331304636494412
1503	West	US	2020-12	-0.5859	-0.8746902273461912
1504	West	US	2020-08	-0.1621	-0.8911747516072472
1505	East	PH	2020-08	0.296	-0.7947965310206805
1506	East	PH	2020-08	-0.9022	-0.7633259481298058
1507	West	US	2020-11	-0.9549	-0.8829045748320872
1508	East	IN	2020-10	-0.1531	-0.0871
1509	East	PH	2020-08	0.7303	0.5326245976787282
1510	West	US	2020-10	0.802	0.359
1511	West	US	2020-12	0.1531	-0.6918971901546505
1512	West	US	2020-10	-0.5719	-0.9243111652096936
1513	West	US	2020-08	0.0	-0.4236355297355144
1514	West	GB	2020-08	0.0	-0.5420916425635561
1515	West	US	2020-12	-0.0772	0.3949
1516	West	US	2020-07	-0.5859	-0.7946717692081248
1517	West	US	2020-11	0.0	0.189722386296515
1518	West	US	2020-11	0.6115	-0.7209533267130089
1519	West	US	2020-12	-0.3094	-0.6967656958876043
1520	West	US	2020-07	0.4019	0.1260729015717311
1521	West	US	2020-07	0.024	-0.9642
1522	West	US	2020-12	-0.25	0.2074458722055976
1523	East	PH	2020-11	0.6124	0.3017
1524	West	US	2020-10	-0.34	-0.6308831908831909
1525	West	US	2020-12	0.6705	-0.6552726266260726
1526	East	IN	2020-07	0.3071	0.2873277182235834
1527	West	US	2020-09	0.34	-0.646054396877668
1528	West	US	2020-12	-0.8316	-0.9198773006134968
1529	East	PH	2020-07	-0.9022	-0.2991
1530	West	GB	2020-08	0.0	-0.5048138957816377
1531	West	US	2020-08	-0.8962	-0.9130733045864368
1532	West	US	2020-11	0.6124	-0.7069139966273187
1533	West	US	2020-09	-0.6651	-0.2475269534289207
1534	West	CA	2020-12	0.0	0.1822410147991543
1535	East	PH	2020-07	0.0	0.3374
1536	West	US	2020-07	-0.9781	-0.9091
1537	West	US	2020-12	0.5439	-0.2707
1538	West	US	2020-09	-0.7964	-0.8144565363428725
1539	West	US	2020-08	-0.9136	-0.5276900400084228
1540	West	US	2020-11	-0.743	-0.8497
1541	West	US	2020-08	0.7717	0.1070120834859026
1542	West	US	2020-11	-0.5267	-0.7065134099616859
1543	West	CA	2020-07	0.5574	0.326
1544	West	GB	2020-09	0.0	0.2021224329370148
1545	West	US	2020-08	-0.4588	-0.5334402764067128
1546	West	US	2020-10	-0.2006	-0.9287
1547	West	US	2020-10	-0.0772	-0.8756070227867015
1548	West	US	2020-12	0.0	0.2871168102584652
1549	West	US	2020-08	0.6705	-0.6902831128183241
1550	East	PH	2020-07	-0.1027	-0.713
1551	West	US	2020-08	-0.958	-0.9241345445617482
1552	West	US	2020-07	0.0	0.150329489291598
1553	West	US	2020-08	0.4745	0.2373
1554	West	US	2020-09	-0.9434	-0.3016822851981484
1555	West	US	2020-12	-0.2235	-0.7675117616309461
1556	West	US	2020-11	-0.25	0.471718249733191
1557	West	US	2020-12	-0.3818	0.1323
1558	East	PH	2020-09	0.3818	0.0313118279569892
1559	West	US	2020-10	0.0	-0.8316870802054523
1560	West	US	2020-09	0.0	-0.9076074465640084
1561	West	US	2020-12	-0.8402	-0.7846728099848361
1562	West	US	2020-12	0.6172	-0.3572
1563	West	US	2020-09	0.0	-0.7863449087698646
1564	West	US	2020-12	0.25	-0.6976002430133658
1565	East	PH	2020-11	0.2846	0.3198
1566	West	US	2020-12	-0.8555	-0.7937834661094424
1567	East	PH	2020-07	0.9921	-0.3766
1568	West	US	2020-10	-0.6288	-0.5282513877874703
1569	West	CA	2020-09	0.8225	0.3160253438417555
1570	West	US	2020-12	0.8126	0.34
1571	East	PH	2020-12	0.4678	-0.8968318440292445
1572	East	IN	2020-08	-0.9432	0.0975
1573	West	US	2020-11	0.3818	-0.3602993950579309
1574	West	US	2020-11	0.9729	0.259
1575	East	IN	2020-07	0.9286	0.0556373270532823
1576	West	US	2020-12	-0.9735	-0.9451054059695262
1577	West	US	2020-12	0.228	-0.6758716281053417
1578	West	US	2020-10	0.0	-0.5138543364502016
1579	West	GB	2020-12	-0.802	-0.385376192158248
1580	East	PH	2020-10	-0.1027	-0.3944
1581	West	US	2020-11	0.9509	-0.8194
1582	East	PH	2020-07	-0.4019	-0.6201
1583	West	US	2020-10	0.7096	-0.339624773960217
1584	West	US	2020-09	-0.8664	0.2339682539682539
1585	East	PH	2020-07	0.3612	0.2499
1586	West	US	2020-10	-0.0772	0.3735711019661637
1587	West	US	2020-12	0.7717	0.244
1588	West	US	2020-10	-0.5719	0.2513
1589	West	GB	2020-11	-0.9325	-0.5380500431406385
1590	West	US	2020-10	0.886	0.2734739403772054
1591	West	US	2020-08	-0.6124	-0.2787253141831238
1592	West	GB	2020-08	0.0	-0.0879051582797326
1593	West	US	2020-09	-0.9434	-0.304358324278643
1594	West	US	2020-09	0.9477	0.3912838411470616
1595	West	US	2020-09	-0.6998	-0.9131161236424394
1596	East	PH	2020-07	0.3612	0.1583
1597	East	PH	2020-07	-0.872	-0.4002844661180534
1598	West	US	2020-10	0.4672	-0.4112831009338621
1599	West	US	2020-07	-0.5719	-0.8062672030489096
1600	West	US	2020-09	-0.7579	-0.8500352502769665
1601	West	US	2020-07	0.0	-0.4779317010309278
1602	East	PH	2020-07	-0.0772	-0.7777
1603	East	PH	2020-07	0.7269	-0.0701
1604	West	US	2020-09	0.0	0.2373
1605	West	US	2020-12	0.9643	0.1998
1606	West	US	2020-07	0.5574	-0.6064560439560439
1607	West	US	2020-12	-0.8316	-0.8318335865373379
1608	West	US	2020-12	0.7506	0.330518697225573
1609	West	US	2020-09	0.5053	-0.6567487684729064
1610	West	US	2020-08	0.0	0.3834570291491879
1611	East	PH	2020-08	-0.3818	0.2784
1612	West	CA	2020-10	0.7622	-0.426007326007326
1613	West	US	2020-11	-0.2732	-0.6809347524294308
1614	West	US	2020-08	-0.5859	-0.5139280125195618
1615	West	US	2020-07	0.9206	-0.7148344819794373
1616	West	US	2020-08	-0.8877	-0.4967024684379122
1617	West	US	2020-07	0.0772	-0.616271537763959
1618	East	PH	2020-07	0.886	0.1946
1619	East	PH	2020-09	0.75	0.3382
1620	West	US	2020-11	-0.8176	-0.7426285714285714
1621	East	PH	2020-07	-0.6908	-0.5312
1622	West	US	2020-11	0.4927	0.2322729014948256
1623	West	GB	2020-12	-0.1531	-0.7053213395469817
1624	West	US	2020-12	-0.5423	-0.8203486788341051
1625	East	PH	2020-07	0.782	0.181
1626	West	US	2020-10	0.9882	0.4646910466582598
1627	East	PH	2020-07	0.0	-0.5578
1628	West	US	2020-07	0.816	-0.7824480369515011
1629	West	US	2020-11	0.8402	0.1496
1630	West	US	2020-07	0.4939	0.1573
1631	West	US	2020-10	0.8957	-0.8309315109196256
1632	West	US	2020-10	0.8779	0.2347389798112531
1633	West	US	2020-08	0.0	-0.5534339846062759
1634	West	US	2020-09	0.1916	0.1264
1635	West	US	2020-10	0.5293	-0.9384336171994976
1636	West	US	2020-10	-0.0772	-0.4730923694779116
1637	West	CA	2020-12	0.8074	0.1617990005552471
1638	West	US	2020-08	0.2023	-0.7572525597269625
1639	West	US	2020-11	0.9136	0.2326047200209004
1640	West	US	2020-10	0.8126	0.1719
1641	West	US	2020-11	0.765	-0.5878693623639192
1642	West	US	2020-08	0.743	-0.8331552072200451
1643	West	US	2020-08	0.8957	-0.6676091182187666
1644	East	IN	2020-12	0.8625	-0.6280431997071206
1645	East	PH	2020-12	-0.2263	-0.3782886940033183
1646	West	CA	2020-07	0.4678	-0.8957357653438501
1647	West	US	2020-07	-0.8121	-0.7864259028642591
1648	West	US	2020-09	0.6597	-0.7107907960856916
1649	West	US	2020-07	0.9187	0.051639344262295
1650	West	US	2020-12	0.6808	0.3813731464554133
1651	West	US	2020-10	0.923	0.6195042785482443
1652	East	PH	2020-08	-0.9296	0.2051
1653	West	US	2020-07	0.9325	0.2349193439067371
1654	West	US	2020-08	-0.4215	-0.7419804741980475
1655	East	PH	2020-07	0.9115	0.1754
1656	East	PH	2020-07	0.0	-0.1177
1657	West	CA	2020-10	0.7506	0.3603704457561571
1658	West	US	2020-11	0.2023	-0.9319322459222082
1659	East	PH	2020-07	0.8074	0.2065
1660	East	PH	2020-10	-0.6956	-0.6559056138986127
1661	West	US	2020-12	-0.6059	-0.5190759075907591
1662	West	US	2020-12	0.7717	0.1228596842339337
1663	West	US	2020-12	-0.8885	-0.9428233438485804
1664	West	GB	2020-09	0.34	-0.4631475501895268
1665	West	US	2020-10	0.6378	-0.3499930196844897
1666	West	US	2020-11	0.34	-0.9160410278100878
1667	West	US	2020-09	-0.6705	0.1455
1668	West	GB	2020-12	-0.6124	-0.4284848484848484
1669	West	US	2020-11	0.296	-0.7272727272727273
1670	West	US	2020-10	0.4767	0.2674981960622616
1671	West	US	2020-07	-0.9393	0.3561099459101446
1672	West	CA	2020-07	-0.6249	0.2076258992805755
1673	East	PH	2020-08	-0.9538	0.4910745951058045
1674	West	US	2020-10	0.0	0.1458
1675	East	IN	2020-11	0.8689	-0.6946
1676	West	US	2020-08	-0.807	-0.7805825242718447
1677	West	US	2020-11	0.9371	-0.6101
1678	West	GB	2020-11	0.8791	0.1034669555796316
1679	West	US	2020-10	0.6124	-0.8693181818181818
1680	West	US	2020-08	-0.5948	-0.7605177993527508
1681	West	GB	2020-10	0.8561	-0.6959880388736606
1682	West	US	2020-10	0.5423	-0.6463465553235909
1683	West	US	2020-12	-0.1027	0.2391
1684	West	US	2020-11	-0.6369	0.1494
1685	West	US	2020-12	-0.743	0.0675
1686	West	US	2020-12	-0.3818	0.132
1687	West	US	2020-07	0.2263	0.1716
1688	East	SG	2020-12	0.0	0.1261973180076628
1689	East	PH	2020-07	-0.4767	-0.4948
1690	East	IN	2020-10	0.1335	-0.1198343217546832
1691	West	US	2020-10	-0.5719	0.1495649772130921
1692	West	GB	2020-10	-0.296	-0.3738120380147835
1693	West	CA	2020-09	0.0	-0.3545359749739312
1694	West	US	2020-12	-0.886	-0.8909638554216868
1695	West	US	2020-07	-0.6597	-0.7863287074205757
1696	East	PH	2020-08	0.9393	-0.7113
1697	West	US	2020-11	0.7964	0.2961
1698	East	IN	2020-08	0.8834	-0.4622280659813531
1699	West	US	2020-10	0.3207	0.2176430976430976
1700	West	US	2020-11	-0.8519	-0.6944
1701	West	US	2020-10	0.0	-0.3449421468667659
1702	West	US	2020-11	-0.2023	-0.7596274591879447
1703	West	CA	2020-12	0.6808	0.3649
1704	East	IN	2020-10	0.5719	0.0387
1705	West	GB	2020-09	-0.9764	-0.5817424505380077
1706	West	US	2020-10	0.8225	-0.4454924056834884
1707	West	US	2020-09	0.8739	0.1336509827278141
1708	East	PH	2020-07	0.0516	0.1935
1709	West	CA	2020-08	0.0	-0.9205699020480856
1710	West	US	2020-09	0.0036	-0.5915845225834927
1711	West	US	2020-08	-0.5584	-0.764109623326242
1712	West	US	2020-12	-0.7695	0.0985441112559756
1713	West	GB	2020-11	0.8591	0.1918574401664932
1714	East	PH	2020-07	-0.7906	-0.3551
1715	West	US	2020-10	0.8176	-0.5144782110091743
1716	East	PH	2020-07	-0.4257	0.4027194340039796
1717	West	US	2020-11	-0.6977	-0.8243700639338097
1718	West	US	2020-07	0.7906	-0.2486469277300222
1719	West	US	2020-11	-0.9501	-0.7447355730589937
1720	East	PH	2020-07	0.9246	-0.6117
1721	West	US	2020-11	-0.6517	-0.6224564485434051
1722	West	GB	2020-11	-0.129	0.0430460182433124
1723	West	US	2020-12	-0.9657	-0.6244573848597141
1724	West	US	2020-10	-0.631	-0.8895253682487725
1725	West	US	2020-11	0.4588	-0.8335209681958908
1726	West	US	2020-07	-0.3182	0.2154761904761905
1727	West	US	2020-12	0.875	-0.7696600710299341
1728	West	US	2020-12	-0.2263	-0.8339611419508327
1729	West	GB	2020-12	0.0	0.0975320616445737
1730	West	US	2020-12	0.0516	-0.5576002552919902
1731	West	US	2020-11	0.6956	-0.3076232032854209
1732	West	US	2020-11	0.93	-0.7756033137231361
1733	East	PH	2020-07	-0.2263	0.2919
1734	West	US	2020-11	0.802	-0.6059001512859304
1735	West	US	2020-12	-0.7845	0.1641
1736	East	IN	2020-10	-0.6361	-0.1242803255906293
1737	West	GB	2020-08	-0.9657	-0.3839654156022794
1738	West	US	2020-10	0.1027	-0.912221231043711
1739	West	US	2020-07	-0.8313	-0.5564367653306898
1740	West	US	2020-07	-0.2732	-0.58656
1741	West	US	2020-09	-0.611	-0.634500991407799
1742	West	US	2020-09	0.0	-0.7817871670384464
1743	West	US	2020-12	-0.7783	0.3627400103788272
1744	West	US	2020-09	-0.25	-0.7070566388115135
1745	West	US	2020-10	-0.743	-0.4985910531877421
1746	West	US	2020-08	0.886	-0.6567362428842505
1747	West	US	2020-09	-0.8759	-0.6377031120903333
1748	East	PH	2020-07	0.8271	-0.4885
1749	West	US	2020-11	-0.8934	-0.8634840020314881
1750	West	US	2020-08	-0.128	-0.7936603773584906
1751	West	GB	2020-09	0.0	-0.5399658544156449
1752	West	GB	2020-12	0.0	-0.6138731372807595
1753	West	US	2020-09	0.4927	0.2347500779382728
1754	West	GB	2020-10	0.8151	-0.647751399343756
1755	West	US	2020-07	0.4939	-0.6275801493192797
1756	West	CA	2020-07	0.7345	0.1983151183970856
1757	East	PH	2020-07	-0.1027	-0.5562202169725236
1758	West	GB	2020-08	0.7263	0.2366934284864704
1759	West	US	2020-08	0.9136	-0.2848563353744701
1760	West	GB	2020-07	-0.0745	-0.4358022278678913
1761	East	PH	2020-08	-0.7506	-0.901141924959217
1762	East	PH	2020-07	0.7184	0.1828512396694215
1763	West	US	2020-11	0.959	0.0729
1764	West	US	2020-09	0.0	-0.8413398692810458
1765	West	US	2020-10	0.5574	-0.6048930841841649
1766	West	US	2020-11	-0.2263	0.2847230675593427
1767	East	IN	2020-07	0.872	0.0594620103822557
1768	East	IN	2020-08	0.4215	0.0316
1769	East	IN	2020-07	0.9001	0.0635507733691997
1770	West	US	2020-11	0.0	0.2969
1771	West	US	2020-12	-0.4417	-0.9104427921429364
1772	East	PH	2020-07	-0.836	-0.5542
1773	West	US	2020-12	0.3875	-0.7663564579808234
1774	West	US	2020-12	0.9231	0.1672522189349112
1775	West	CA	2020-12	0.4019	0.1771503803393797
1776	West	US	2020-12	-0.7783	0.1539
1777	West	US	2020-10	0.93	-0.5588235294117647
1778	West	US	2020-10	-0.4767	-0.7418521707047103
1779	East	IN	2020-10	0.574	-0.11
1780	West	GB	2020-09	0.0	-0.5468433646235965
1781	West	CA	2020-07	0.8865	0.332151970513184
1782	West	US	2020-10	0.2732	-0.4406497292794669
1783	East	PH	2020-07	0.8225	0.1737
1784	West	US	2020-08	-0.9756	-0.393054786939679
1785	West	US	2020-12	0.5499	0.0975139305615087
1786	East	PH	2020-08	0.6597	-0.9049519905059876
1787	West	US	2020-07	-0.3612	-0.7394847911512152
1788	West	US	2020-08	-0.296	-0.1664761360388682
1789	West	US	2020-10	-0.8074	-0.8394867766431003
1790	West	US	2020-11	0.5106	-0.5597982708933718
1791	West	US	2020-12	0.0565	-0.2583882993977631
1792	West	US	2020-08	0.5106	-0.6992493744787323
1793	West	US	2020-12	-0.2732	-0.8796310530361261
1794	West	US	2020-09	0.2732	0.0965
1795	West	GB	2020-11	0.8957	-0.4902751007534606
1796	West	US	2020-10	0.0516	0.258912418857082
1797	West	US	2020-10	-0.4215	-0.7198618307426597
1798	West	US	2020-11	0.0516	-0.8102564102564103
1799	West	CA	2020-08	-0.4588	0.1647757968665586
1800	East	IN	2020-10	-0.2732	0.2594903796151846
1801	West	US	2020-12	-0.9735	-0.9474218661852646
1802	West	US	2020-10	-0.7717	-0.3532463449143216
1803	East	IN	2020-07	-0.1856	0.0466294982260517
1804	East	PH	2020-08	-0.9531	-0.4625312239800166
1805	West	GB	2020-12	-0.5994	-0.4312935141077317
1806	West	US	2020-08	-0.0772	-0.237895256916996
1807	West	US	2020-11	-0.7717	-0.3466501922020867
1808	West	US	2020-10	-0.9856	0.4371473354231975
1809	East	PH	2020-08	-0.4404	0.1904
1810	West	US	2020-07	0.0	-0.3591961332994149
1811	West	US	2020-10	0.9816	0.2301
1812	West	US	2020-07	-0.9344	-0.9019203645437778
1813	West	US	2020-11	0.9648	0.1839
1814	East	PH	2020-10	0.6124	0.451287657920311
1815	West	US	2020-07	0.5859	-0.9431399923848204
1816	West	US	2020-09	0.6486	-0.35489184144065
1817	West	US	2020-07	0.6908	0.149283103739106
1818	West	US	2020-12	0.8748	0.1970290188853063
1819	West	US	2020-11	0.7592	0.3773728170083523
1820	East	IN	2020-07	0.7906	0.5248084411506092
1821	East	PH	2020-07	0.1027	0.3616387337057728
1822	East	IN	2020-07	0.4767	0.1136363636363636
1823	East	PH	2020-09	0.3612	0.4251
1824	West	US	2020-11	0.4215	-0.7975
1825	West	US	2020-08	0.8045	-0.7973856209150327
1826	West	US	2020-09	-0.5423	-0.7963127781309599
1827	West	US	2020-12	-0.0382	0.403680981595092
1828	West	US	2020-08	-0.4898	0.05157321977762
1829	West	US	2020-12	-0.2732	0.184808483012335
1830	West	US	2020-09	-0.8316	-0.863553868998515
1831	East	PH	2020-12	-0.6249	-0.9611153469121012
1832	West	US	2020-08	-0.9552	0.1952067106051528
1833	West	US	2020-07	0.6054	-0.9336221568930836
1834	West	GB	2020-12	0.7506	0.3766768292682926
1835	West	US	2020-11	-0.25	-0.8020594965675057
1836	West	CA	2020-07	-0.8442	-0.9402742272832908
1837	West	US	2020-12	0.4019	-0.6947766658530632
1838	West	US	2020-11	0.872	-0.5942776130944709
1839	East	PH	2020-11	0.0	0.1751156515034695
1840	West	US	2020-11	0.3612	0.1887760555852485
1841	West	US	2020-09	-0.936	-0.8747538997425413
1842	West	US	2020-11	-0.0258	-0.8835918054757802
1843	West	US	2020-12	-0.9457	0.1353265145554681
1844	West	US	2020-11	0.0	0.1906112608140689
1845	West	US	2020-09	0.5927	-0.4821539738534965
1846	West	US	2020-12	-0.5859	0.3435500515995872
1847	West	US	2020-07	0.0	-0.7113452988638235
1848	East	PH	2020-07	0.4019	-0.6524
1849	West	US	2020-09	0.5994	-0.684042752672042
1850	East	PH	2020-08	0.3818	-0.925300195476124
1851	West	US	2020-12	0.91	-0.8180343511450382
1852	West	US	2020-10	-0.6706	-0.7340787554691298
1853	East	PH	2020-07	-0.5577	0.3125941374116556
1854	West	US	2020-10	0.6369	-0.9197844495765972
1855	West	US	2020-11	0.5716	-0.6936227951153324
1856	West	US	2020-10	-0.3182	-0.7766076272538694
1857	West	US	2020-07	-0.6705	-0.6424720578566733
1858	West	GB	2020-08	0.4019	0.0995284189625217
1859	West	US	2020-10	-0.3182	-0.5161742052933763
1860	West	US	2020-08	0.4404	-0.5015969802555168
1861	West	GB	2020-08	-0.6249	-0.339810371064029
1862	West	US	2020-07	0.0129	-0.819668160348795
1863	East	PH	2020-07	0.9153	0.3666627455593459
1864	West	US	2020-08	0.1531	-0.8976303317535546
1865	East	CN	2020-08	0.9403	0.0255
1866	West	US	2020-09	0.2023	-0.9263500141362736
1867	West	US	2020-08	0.6956	-0.7194961183535961
1868	West	US	2020-08	0.6442	-0.8990875912408759
1869	West	US	2020-08	-0.4019	-0.722938371887692
1870	East	PH	2020-07	0.0018	0.1999
1871	West	US	2020-08	-0.558	0.0681818181818181
1872	West	US	2020-07	0.8957	-0.5309660282398994
1873	West	US	2020-12	0.8271	-0.7659494855004677
1874	East	PH	2020-08	0.9854	-0.3356
1875	West	US	2020-11	-0.8481	-0.3177313614880317
1876	West	US	2020-09	-0.9246	-0.8355301528053191
1877	East	PH	2020-08	-0.8555	-0.8205657399538667
1878	East	PH	2020-07	0.9246	-0.3675
1879	West	CA	2020-07	-0.678	-0.8024451775664662
1880	East	PH	2020-07	0.9652	0.0458
1881	East	PH	2020-11	0.7351	-0.6461211477151966
1882	West	US	2020-07	-0.296	-0.8318554270961949
1883	West	US	2020-12	0.4404	0.4466086956521739
1884	West	US	2020-07	-0.7783	-0.5985879332477535
1885	West	US	2020-08	-0.5719	-0.8645396782479383
1886	West	US	2020-07	-0.6	-0.90622793390764
1887	West	US	2020-12	0.0	0.1558279659256181
1888	West	US	2020-12	-0.4576	0.33086920233695
1889	East	PH	2020-07	0.0	0.2232
1890	East	IN	2020-12	-0.6249	0.0128
1891	West	US	2020-07	0.646	-0.8536585365853658
1892	East	PH	2020-07	0.7654	0.3256366723259762
1893	West	US	2020-12	0.0	-0.5859621451104101
1894	West	US	2020-09	0.0772	0.2541683077327031
1895	West	US	2020-10	-0.9704	-0.342480453778936
1896	West	US	2020-07	-0.743	-0.9105869445968184
1897	West	US	2020-07	-0.4588	-0.8302170912285105
1898	East	PH	2020-07	0.8957	-0.2742
1899	West	US	2020-09	-0.802	-0.8876448379117302
1900	East	PH	2020-07	0.0	0.2319
1901	East	PH	2020-07	0.0	0.193
1902	West	US	2020-08	-0.6249	-0.8658922914466737
1903	West	AU	2020-08	0.9081	0.1539790089012886
1904	East	PH	2020-07	-0.9371	-0.5067723818962669
1905	West	US	2020-08	0.7096	-0.6459734436971891
1906	West	GB	2020-11	0.0	0.076501154734411
1907	West	GB	2020-07	0.0	0.2097841008361412
1908	West	US	2020-11	-0.1027	0.2440785673021375
1909	West	US	2020-10	0.4927	0.2431318681318681
1910	East	IN	2020-10	-0.2023	-0.1026927408620866
1911	West	US	2020-08	-0.9246	-0.8364141992475053
1912	West	US	2020-10	0.6597	-0.4149980369061641
1913	West	US	2020-07	0.4939	-0.4600488201790073
1914	West	GB	2020-07	0.802	-0.6218206157965194
1915	East	IN	2020-08	-0.0258	0.1450892857142857
1916	West	GB	2020-11	0.4767	0.1859893486276116
1917	East	IN	2020-07	0.8271	0.5447080291970803
1918	West	US	2020-12	0.5267	0.2281349458943348
1919	East	CN	2020-07	0.5256	0.0338
1920	East	IN	2020-08	0.6705	0.0685375067458175
1921	East	PH	2020-08	0.2263	0.3994426944511752
1922	West	US	2020-08	0.5574	-0.8614547253834736
1923	West	US	2020-08	-0.3182	0.2162869458128078
1924	West	US	2020-08	0.886	0.1374011636580635
1925	West	US	2020-07	-0.8442	-0.8360310780187763
1926	East	PH	2020-07	0.3818	0.147
1927	East	PH	2020-09	0.5255	0.4403
1928	West	US	2020-10	-0.2278	-0.7500431257547007
1929	East	PH	2020-08	0.4019	0.229
1930	West	US	2020-07	-0.8834	-0.5748502994011976
1931	West	CA	2020-08	0.8316	0.1693404634581105
1932	West	US	2020-12	0.5267	0.325192406362237
1933	West	US	2020-10	-0.9022	-0.7202458558390762
1934	West	US	2020-11	0.8658	0.055524397083567
1935	West	US	2020-11	-0.3869	-0.787931462627266
1936	West	US	2020-09	0.9678	0.18945161646254
1937	West	US	2020-12	-0.5719	0.2783692547390288
1938	West	CA	2020-08	0.0	0.1918227445219733
1939	West	US	2020-12	0.34	-0.3636363636363636
1940	West	US	2020-10	-0.9118	0.2646029609690444
1941	West	US	2020-10	-0.4276	0.1918393505661183
1942	West	US	2020-12	-0.8846	-0.9575924903368304
1943	West	US	2020-11	-0.9607	-0.3314
1944	West	US	2020-10	0.8779	0.2453735435229609
1945	West	US	2020-12	0.7506	0.1452796151533373
1946	East	PH	2020-07	0.0	0.2803
1947	West	US	2020-08	-0.8326	-0.5016638935108153
1948	West	US	2020-07	-0.9167	-0.8446030330062444
1949	West	US	2020-09	-0.1326	0.2185696800139884
1950	West	US	2020-10	-0.1184	-0.418732782369146
1951	West	GB	2020-09	0.0772	-0.4602974539954625
1952	West	US	2020-10	0.9788	0.1005037473891141
1953	West	US	2020-12	-0.296	-0.4198506176386096
1954	West	US	2020-11	-0.5267	-0.7248545303408146
1955	West	US	2020-07	-0.5574	-0.6761051719156314
1956	East	PH	2020-10	0.4215	-0.7105483215864293
1957	East	PH	2020-07	0.5574	-0.3930121527777778
1958	West	US	2020-12	0.9001	0.2153563780972774
1959	West	US	2020-07	-0.4588	0.2980624202343659
1960	West	US	2020-12	-0.296	0.5113156469951272
1961	East	PH	2020-08	-0.9287	-0.5425944389055057
1962	West	US	2020-07	0.3597	-0.6035921625544267
1963	East	PH	2020-08	-0.296	-0.0676
1964	West	US	2020-12	-0.4215	-0.8674745391259507
1965	East	PH	2020-07	0.5106	-0.3475790832795352
1966	West	US	2020-10	0.4588	0.486950986632718
1967	East	IN	2020-07	-0.9503	-0.4854579655621473
1968	West	US	2020-12	-0.5423	-0.5845
1969	East	PH	2020-07	0.6408	-0.2631
1970	East	IN	2020-12	0.8385	0.1683943304421409
1971	West	US	2020-10	0.7142	-0.3233686917389907
1972	West	US	2020-07	-0.1027	0.1390560658853341
1973	West	US	2020-07	-0.8689	-0.800414364640884
1974	West	US	2020-07	-0.5171	0.1658284977433913
1975	West	US	2020-12	-0.3182	-0.6301186943620178
1976	West	US	2020-12	0.8555	0.2340100111234705
1977	West	US	2020-09	0.3818	-0.6196744853997128
1978	West	US	2020-08	0.0772	-0.8243274582560297
1979	West	US	2020-09	0.412	-0.3520543406229291
1980	East	IN	2020-07	0.0	0.6090316714653735
1981	West	US	2020-08	-0.8689	-0.9022566995768688
1982	West	US	2020-10	0.0951	-0.641920653839605
1983	West	US	2020-11	-0.8176	-0.8710910354412786
1984	East	PH	2020-10	0.8957	-0.4959036144578313
1985	East	PH	2020-07	-0.0915	0.098
1986	East	IN	2020-08	0.9042	-0.7214857592859956
1987	West	CA	2020-11	-0.6705	-0.3413684405711107
1988	West	GB	2020-12	-0.9686	-0.8952021690439703
1989	West	CA	2020-11	0.4404	-0.4686346863468634
1990	East	IN	2020-10	0.1335	-0.0942821105738911
1991	East	PH	2020-07	0.5574	0.2766
1992	West	AU	2020-12	-0.6486	-0.5665392922412361
1993	West	US	2020-12	0.3612	0.2799765464673116
1994	West	GB	2020-10	0.0	-0.25324142458559
1995	West	US	2020-11	0.3387	-0.730154156461605
1996	West	US	2020-08	-0.9423	-0.9246766864732612
1997	West	US	2020-11	0.0	-0.9087056330566836
1998	West	US	2020-12	-0.8885	0.5822679924242424
[truncated: 536,723 more rows]
