# Supplementary material for: COVID-19 mass media coverage in English and public reactions: a West-East comparison via Facebook posts
Source: PeerJ Comput Sci. 2022 Sep 28;8:e1111. doi: 10.7717/peerj-cs.1111 (PMC9575862; doi:10.7717/peerj-cs.1111)
Supplement: Supplemental Information 2 [file peerj-cs-08-1111-s002.ipynb]

# %% [markdown]
#Import Libraries and Load Dataset

# %% [code]
pip install researchpy

# %% [code]
pip install vaderSentiment

# %% [code]
import pandas as pd
import matplotlib.pyplot as plt
import seaborn as sns
import plotly.express as px
import researchpy
from vaderSentiment.vaderSentiment import SentimentIntensityAnalyzer
from wordcloud import WordCloud, STOPWORDS
from google.colab import drive

# %% [code]
drive.mount('/content/drive')

# %% [markdown]
## Use Raw or Anonymized Dataset

# %% [code]
#url = '/content/drive/MyDrive/~Research/COVID-19 News Sentiment/Dataset/rawdataset.csv'
url = '/content/drive/MyDrive/~Research/COVID-19 News Sentiment/Dataset/anondataset.csv'
df = pd.read_csv(url)
df.shape

# %% [code]
df.head()

# %% [code]
duplicate = df.duplicated(keep='first')
df[~duplicate]
df.shape

# %% [code]
params = {      
  'Post Id': 'count',
  'Facebook Id': 'nunique'
}
df.groupby(['Page Admin Top Country']).agg(params).reset_index()

# %% [markdown]
###Label Media region, subregion, and country

# %% [code]
df['region'] = "Other"
df.loc[df['Page Admin Top Country'] == 'CN', 'region'] = 'East'
df.loc[df['Page Admin Top Country'] == 'ID', 'region'] = 'East'
df.loc[df['Page Admin Top Country'] == 'IN', 'region'] = 'East'
df.loc[df['Page Admin Top Country'] == 'KH', 'region'] = 'East'
df.loc[df['Page Admin Top Country'] == 'LK', 'region'] = 'East'
df.loc[df['Page Admin Top Country'] == 'BD', 'region'] = 'East'
df.loc[df['Page Admin Top Country'] == 'MM', 'region'] = 'East'
df.loc[df['Page Admin Top Country'] == 'NP', 'region'] = 'East'
df.loc[df['Page Admin Top Country'] == 'PH', 'region'] = 'East'
df.loc[df['Page Admin Top Country'] == 'PK', 'region'] = 'East'
df.loc[df['Page Admin Top Country'] == 'SG', 'region'] = 'East'
df.loc[df['Page Admin Top Country'] == 'TH', 'region'] = 'East'
df.loc[df['Page Admin Top Country'] == 'AU', 'region'] = 'West'
df.loc[df['Page Admin Top Country'] == 'CA', 'region'] = 'West'
df.loc[df['Page Admin Top Country'] == 'GB', 'region'] = 'West'
df.loc[df['Page Admin Top Country'] == 'IM', 'region'] = 'West'
df.loc[df['Page Admin Top Country'] == 'IE', 'region'] = 'West'
df.loc[df['Page Admin Top Country'] == 'US', 'region'] = 'West'
df = df.drop(df[(df.region == 'Other')].index)
df['region'].describe()

# %% [code]
df['subregion'] = "Other"
df.loc[df['Page Admin Top Country'] == 'CN', 'subregion'] = 'East Asia'
df.loc[df['Page Admin Top Country'] == 'ID', 'subregion'] = 'SE Asia'
df.loc[df['Page Admin Top Country'] == 'IN', 'subregion'] = 'South Asia'
df.loc[df['Page Admin Top Country'] == 'KH', 'subregion'] = 'SE Asia'
df.loc[df['Page Admin Top Country'] == 'LK', 'subregion'] = 'South Asia'
df.loc[df['Page Admin Top Country'] == 'BD', 'subregion'] = 'South Asia'
df.loc[df['Page Admin Top Country'] == 'MM', 'subregion'] = 'SE Asia'
df.loc[df['Page Admin Top Country'] == 'NP', 'subregion'] = 'South Asia'
df.loc[df['Page Admin Top Country'] == 'PH', 'subregion'] = 'SE Asia'
df.loc[df['Page Admin Top Country'] == 'PK', 'subregion'] = 'South Asia'
df.loc[df['Page Admin Top Country'] == 'SG', 'subregion'] = 'SE Asia'
df.loc[df['Page Admin Top Country'] == 'TH', 'subregion'] = 'SE Asia'
df.loc[df['Page Admin Top Country'] == 'AU', 'subregion'] = 'Oceania'
df.loc[df['Page Admin Top Country'] == 'CA', 'subregion'] = 'North America'
df.loc[df['Page Admin Top Country'] == 'GB', 'subregion'] = 'Europe'
df.loc[df['Page Admin Top Country'] == 'IM', 'subregion'] = 'Europe'
df.loc[df['Page Admin Top Country'] == 'IE', 'subregion'] = 'Europe'
df.loc[df['Page Admin Top Country'] == 'US', 'subregion'] = 'North America'
df = df.drop(df[(df.subregion == 'Other')].index)
df['subregion'].describe()

# %% [code]
df['country'] = "Other"
df.loc[df['Page Admin Top Country'] == 'CN', 'country'] = 'China'
df.loc[df['Page Admin Top Country'] == 'ID', 'country'] = 'Indonesia'
df.loc[df['Page Admin Top Country'] == 'IN', 'country'] = 'India'
df.loc[df['Page Admin Top Country'] == 'KH', 'country'] = 'Cambodia'
df.loc[df['Page Admin Top Country'] == 'LK', 'country'] = 'Sri Lanka'
df.loc[df['Page Admin Top Country'] == 'BD', 'country'] = 'Bangladesh'
df.loc[df['Page Admin Top Country'] == 'MM', 'country'] = 'Myanmar'
df.loc[df['Page Admin Top Country'] == 'NP', 'country'] = 'Nepal'
df.loc[df['Page Admin Top Country'] == 'PH', 'country'] = 'Philippines'
df.loc[df['Page Admin Top Country'] == 'PK', 'country'] = 'Pakistan'
df.loc[df['Page Admin Top Country'] == 'SG', 'country'] = 'Singapore'
df.loc[df['Page Admin Top Country'] == 'TH', 'country'] = 'Thailand'
df.loc[df['Page Admin Top Country'] == 'AU', 'country'] = 'Australia'
df.loc[df['Page Admin Top Country'] == 'CA', 'country'] = 'Canada'
df.loc[df['Page Admin Top Country'] == 'GB', 'country'] = 'United Kingdom'
df.loc[df['Page Admin Top Country'] == 'IM', 'country'] = 'Isle of Man'
df.loc[df['Page Admin Top Country'] == 'IE', 'country'] = 'Ireland'
df.loc[df['Page Admin Top Country'] == 'US', 'country'] = 'United States'
df = df.drop(df[(df.country == 'Other')].index)
df['country'].describe()

# %% [code]
params = {      
  'Post Id': 'count',
  'Facebook Id': 'nunique'
}
dy = df.groupby(['region','subregion','country']).agg(params).reset_index()
dy

# %% [code]
params = {      
  'Facebook Id': 'nunique'  
}
dy = df.groupby(['region','subregion']).agg(params).reset_index()
dy

# %% [code]
params = {      
  'Facebook Id': 'count'  
}
dy = df.groupby(['region','subregion']).agg(params).reset_index()
dy

# %% [markdown]
###Cleanup Dataset

# %% [code]
#Count special reactions and remove posts receiving only 1 count of special reaction
df['specialreactions'] = df['Love'] + df['Wow'] + df['Haha'] + df['Sad'] + df['Angry'] + df['Care']
df['allreactions'] = df['specialreactions'] + df['Likes']
df = df.drop(df[(df.specialreactions < 2)].index)
df.shape

# %% [code]
df[['Likes','Love', 'Wow', 'Haha', 'Sad', 'Angry', 'Care']].describe().round(2)

# %% [markdown]
## Table 1

# %% [code]
params = {      
  'Facebook Id': 'nunique',  
  'Post Id': 'count',
  'Total Interactions': 'sum',
  'specialreactions': 'sum'  
}
dy = df.groupby(['region','subregion','country']).agg(params).reset_index()
dy

# %% [code]
params = {      
  'Facebook Id': 'nunique',  
  'Post Id': 'count',
  'Total Interactions': 'sum',
  'specialreactions': 'sum'  
}
dy = df.groupby(['region','subregion']).agg(params).reset_index()
dy

# %% [code]
params = {      
  'Facebook Id': 'nunique',  
  'Post Id': 'count',
  'Total Interactions': 'sum',
  'specialreactions': 'sum'  
}
dy = df.groupby(['region']).agg(params).reset_index()
dy

# %% [markdown]
###Correlation Between Special Reactions

# %% [code]
# Number of post having each reaction
df['hasLikes'] = 1
df.loc[df['Likes'] == 0, 'hasLikes'] = 0
df['hasLove'] = 1
df.loc[df['Love'] == 0, 'hasLove'] = 0
df['hasWow'] = 1
df.loc[df['Wow'] == 0, 'hasWow'] = 0
df['hasHaha'] = 1
df.loc[df['Haha'] == 0, 'hasHaha'] = 0
df['hasSad'] = 1
df.loc[df['Sad'] == 0, 'hasSad'] = 0
df['hasAngry'] = 1
df.loc[df['Angry'] == 0, 'hasAngry'] = 0
df['hasCare'] = 1
df.loc[df['Care'] == 0, 'hasCare'] = 0

# % of Special Reactions
df['pLove'] = df['Love']/df['specialreactions']
df['pWow'] = df['Wow']/df['specialreactions']
df['pHaha'] = df['Haha']/df['specialreactions']
df['pSad'] = df['Sad']/df['specialreactions']
df['pAngry'] = df['Angry']/df['specialreactions']
df['pCare'] = df['Care']/df['specialreactions']

# %% [code]
dfhr = df[['hasLove', 'hasWow', 'hasHaha', 'hasSad', 'hasAngry', 'hasCare']]
dfhr.describe().round(2)

# %% [code]
dfpr = df[['pLove', 'pWow', 'pHaha', 'pSad', 'pAngry', 'pCare']]
dfpr.describe().round(2)

# %% [code]
sns.heatmap(dfhr.corr())
dfhr.corr().round(3)

# %% [code]
sns.heatmap(dfpr.corr())
dfpr.corr().round(3)

# %% [markdown]
###Calculate Score

# %% [code]
# Vader Sentiment Score Based on Text
df['txt'] = df[['Image Text', 'Link Text', 'Description', 'Message']].fillna('').agg(' '.join, axis=1)

analyzer = SentimentIntensityAnalyzer()
df['compound'] = [analyzer.polarity_scores(x)['compound'] for x in df['txt']]
#df['vspos'] = [analyzer.polarity_scores(x)['pos'] for x in df['txt']]
#df['vsneg'] = [analyzer.polarity_scores(x)['neg'] for x in df['txt']]
#df['vsneu'] = [analyzer.polarity_scores(x)['neu'] for x in df['txt']]

# %% [code]
# Intensity = proportion of special reactions over all reactions
df['intensity'] = df['specialreactions']/df['allreactions']
df['intensity'].describe().round(3)

# %% [code]
# Valence = -1 if love < sad + angry, and 1 if otherwise
df['valence'] = 1
df.loc[df['Love'] < (df['Sad']+df['Angry']), 'valence'] = -1
df['valence'].describe().round(3)

# %% [code]
# Polarity = Intensity * Valence
df['polarity'] = df['intensity']*df['valence']
df['polarity'].describe().round(3)

# %% [markdown]
###Categorize Data

# %% [code]
df['month'] = pd.DatetimeIndex(df['Post Created Date']).month
df["month"] = df.month.map("{:02}".format)
df['year'] = pd.DatetimeIndex(df['Post Created Date']).year.astype(str) + "-" + df['month']
df['year'].describe()

# %% [code]
df[['year','region']]

# %% [markdown]
### Tone & Reactions Labels

# %% [code]
# Tone Label
df['tone'] = "neutral"
df.loc[df['compound'] > 0, 'tone'] = "positive"
df.loc[df['compound'] < 0, 'tone'] = "negative"

# %% [code]
ds = df.groupby(['region','tone'])['tone'].count()
dst = df.groupby(['region'])['tone'].count()
100*ds/dst

# %% [code]
# Reaction Label
df['reaction'] = "neutral"
df.loc[df['valence'] > 0, 'reaction'] = "positive"
df.loc[df['valence'] < 0, 'reaction'] = "negative"

# %% [markdown]
##Table 2

# %% [code]
dr = df.groupby(['region','subregion','reaction'])['reaction'].count()
drt = df.groupby(['region','subregion'])['reaction'].count()
100*dr/drt

# %% [code]
drt = df.groupby(['region','subregion','tone','reaction'])['reaction'].count()
drtt = df.groupby(['region','subregion','tone'])['reaction'].count()
100*drt/drtt

# %% [code]
drt = df.groupby(['region','tone','reaction'])['reaction'].count()
drtt = df.groupby(['region','tone'])['reaction'].count()
100*drt/drtt

# %% [markdown]
###Save as Processed Dataset

# %% [code]
df.to_csv('processed.csv', chunksize=1000)

# %% [code]
from google.colab import files
files.download("processed.csv")

# %% [markdown]
## Use Processed Dataset

# %% [code]
#Processed Dataset
url1 = '/content/drive/MyDrive/~Research/COVID-19 News Sentiment/Dataset/processed.csv'
df = pd.read_csv(url1)

# %% [code]
df.shape

# %% [code]
dfEast = df.drop(df[(df.region == 'West')].index)
dfWest = df.drop(df[(df.region == 'East')].index)

# %% [code]
dfppEast = df.loc[(df['tone'] == "positive") & (df['reaction'] == "positive") & (df['region'] == "East")]
dfpnEast = df.loc[(df['tone'] == "positive") & (df['reaction'] == "negative") & (df['region'] == "East")]
dfnpEast = df.loc[(df['tone'] == "negative") & (df['reaction'] == "positive") & (df['region'] == "East")]
dfnnEast = df.loc[(df['tone'] == "negative") & (df['reaction'] == "negative") & (df['region'] == "East")]

# %% [code]
dfppWest = df.loc[(df['tone'] == "positive") & (df['reaction'] == "positive") & (df['region'] == "West")]
dfpnWest = df.loc[(df['tone'] == "positive") & (df['reaction'] == "negative") & (df['region'] == "West")]
dfnpWest = df.loc[(df['tone'] == "negative") & (df['reaction'] == "positive") & (df['region'] == "West")]
dfnnWest = df.loc[(df['tone'] == "negative") & (df['reaction'] == "negative") & (df['region'] == "West")]

# %% [code]
dfc = df[df['txt'].str.contains('case|Case', na=False)]
dfc.shape

# %% [code]
dfv = df[df['txt'].str.contains('vaccine|Vaccine', na=False)]
dfv.shape

# %% [code]
dfh = df[df['txt'].str.contains('health|Health', na=False)]
dfh.shape

# %% [code]
dfd = df[df['txt'].str.contains('death|Death', na=False)]
dfd.shape

# %% [markdown]
### Monthly Aggregate

# %% [code]


# %% [code]
dfcEast = dfEast[dfEast['txt'].str.contains('case|Case', na=False)]
dfcWest = dfWest[dfWest['txt'].str.contains('case|Case', na=False)]

# %% [code]
dfvEast = dfEast[dfEast['txt'].str.contains('vaccine|Vaccine', na=False)]
dfvWest = dfWest[dfWest['txt'].str.contains('vaccine|Vaccine', na=False)]

# %% [code]
dfhEast = dfEast[dfEast['txt'].str.contains('health|Health', na=False)]
dfhWest = dfWest[dfWest['txt'].str.contains('health|Health', na=False)]

# %% [code]
dfdEast = dfEast[dfEast['txt'].str.contains('death|Death', na=False)]
dfdWest = dfWest[dfWest['txt'].str.contains('death|Death', na=False)]

# %% [code]
params = {    
  'compound': 'mean',
  'polarity': 'mean'
}
dt = df.groupby(['year','region']).agg(params).reset_index()

# %% [code]
params = {    
  'compound': 'mean',
  'polarity': 'mean'
}
dtc = dfc.groupby(['year','region']).agg(params).reset_index()

# %% [code]
params = {    
  'compound': 'mean',
  'polarity': 'mean'
}
dtv = dfv.groupby(['year','region']).agg(params).reset_index()

# %% [code]
params = {    
  'compound': 'mean',
  'polarity': 'mean'
}
dth = dfh.groupby(['year','region']).agg(params).reset_index()

# %% [code]
params = {    
  'compound': 'mean',
  'polarity': 'mean'
}
dtd = dfd.groupby(['year','region']).agg(params).reset_index()

# %% [code]
dtEast = dt.drop(dt[(dt.region == 'West')].index)
dtWest = dt.drop(dt[(dt.region == 'East')].index)

# %% [code]
dtcEast = dtc.drop(dtc[(dtc.region == 'West')].index)
dtcWest = dtc.drop(dtc[(dtc.region == 'East')].index)

# %% [code]
dtvEast = dtv.drop(dtv[(dtv.region == 'West')].index)
dtvWest = dtv.drop(dtv[(dtv.region == 'East')].index)

# %% [code]
dthEast = dth.drop(dth[(dth.region == 'West')].index)
dthWest = dth.drop(dth[(dth.region == 'East')].index)

# %% [code]
dtdEast = dtd.drop(dtd[(dtd.region == 'West')].index)
dtdWest = dtd.drop(dtd[(dtd.region == 'East')].index)

# %% [code]
params = {    
  'compound': 'mean',
  'polarity': 'mean'
}
ds = df.groupby(['year','subregion']).agg(params).reset_index()

# %% [markdown]
##WordCloud - Figure 5

# %% [code]
wcstopwords = set(STOPWORDS)
more_stopwords = {'covid','covid-19','coronavirus', 'https', 'india','philippine','philippines','singapore','china','canada','america','canadian','american','manila','ontario','ottawa','said','will'}
wcstopwords = wcstopwords.union(more_stopwords)

# %% [markdown]
####All

# %% [code]
#Wordcloud for all data
words = ''

for val in df.txt:
  val = str(val)
  tokens = val.split()

  for i in range(len(tokens)):
    tokens[i] = tokens[i].lower()
  
  words += " ".join(tokens)+" "

wc = WordCloud(background_color='white', 
               collocations=False, width=3000, height=4000, 
               stopwords=wcstopwords).generate(words)


plt.figure(figsize=(8,8), facecolor=None)
plt.imshow(wc)
plt.axis("off")
plt.tight_layout(pad = 0)

plt.show()

# %% [markdown]
####East

# %% [code]
#Wordcloud for positive tone - positive reactions
words = ''

for val in dfppEast.txt:
  val = str(val)
  tokens = val.split()

  for i in range(len(tokens)):
    tokens[i] = tokens[i].lower()
  
  words += " ".join(tokens)+" "

wc = WordCloud(background_color='white', 
               collocations=False, width=2000, height=1000, 
               stopwords=wcstopwords).generate(words)


plt.figure(figsize=(8,8), facecolor=None)
plt.imshow(wc)
plt.axis("off")
plt.tight_layout(pad = 0)

plt.show()

# %% [code]
#Wordcloud for the positive tone - negative reaction
words = ''

for val in dfpnEast.txt:
  val = str(val)
  tokens = val.split()

  for i in range(len(tokens)):
    tokens[i] = tokens[i].lower()
  
  words += " ".join(tokens)+" "

wc = WordCloud(background_color='white', 
               collocations=False, width=2000, height=1000, 
               stopwords=wcstopwords).generate(words)

plt.figure(figsize=(8,8), facecolor=None)
plt.imshow(wc)
plt.axis("off")
plt.tight_layout(pad = 0)

plt.show()

# %% [code]
#Wordcloud for the negative tone - positive reaction
words = ''

for val in dfnpEast.txt:
  val = str(val)
  tokens = val.split()

  for i in range(len(tokens)):
    tokens[i] = tokens[i].lower()
  
  words += " ".join(tokens)+" "

wc = WordCloud(background_color='white', 
               collocations=False, width=2000, height=1000, 
               stopwords=wcstopwords).generate(words)

plt.figure(figsize=(8,8), facecolor=None)
plt.imshow(wc)
plt.axis("off")
plt.tight_layout(pad = 0)

plt.show()

# %% [code]
#Wordcloud for the negative tone and negative reaction
words = ''

for val in dfnnEast.txt:
  val = str(val)
  tokens = val.split()

  for i in range(len(tokens)):
    tokens[i] = tokens[i].lower()
  
  words += " ".join(tokens)+" "

wc = WordCloud(background_color='white', 
               collocations=False, width=2000, height=1000, 
               stopwords=wcstopwords).generate(words)

plt.figure(figsize=(8,8), facecolor=None)
plt.imshow(wc)
plt.axis("off")
plt.tight_layout(pad = 0)

plt.show()

# %% [markdown]
####West

# %% [code]
#Wordcloud for the positive tone - positive reaction
words = ''

for val in dfppWest.txt:
  val = str(val)
  tokens = val.split()

  for i in range(len(tokens)):
    tokens[i] = tokens[i].lower()
  
  words += " ".join(tokens)+" "

wc = WordCloud(background_color='white', 
               collocations=False, width=2000, height=1000, 
               stopwords=wcstopwords).generate(words)


plt.figure(figsize=(8,8), facecolor=None)
plt.imshow(wc)
plt.axis("off")
plt.tight_layout(pad = 0)

plt.show()

# %% [code]
#Wordcloud for the positive tone - negative reaction
words = ''

for val in dfpnWest.txt:
  val = str(val)
  tokens = val.split()

  for i in range(len(tokens)):
    tokens[i] = tokens[i].lower()
  
  words += " ".join(tokens)+" "

wc = WordCloud(background_color='white', 
               collocations=False, width=2000, height=1000, 
               stopwords=wcstopwords).generate(words)

plt.figure(figsize=(8,8), facecolor=None)
plt.imshow(wc)
plt.axis("off")
plt.tight_layout(pad = 0)

plt.show()

# %% [code]
#Wordcloud for the negative tone - positive reaction
words = ''

for val in dfnpWest.txt:
  val = str(val)
  tokens = val.split()

  for i in range(len(tokens)):
    tokens[i] = tokens[i].lower()
  
  words += " ".join(tokens)+" "

wc = WordCloud(background_color='white', 
               collocations=False, width=2000, height=1000, 
               stopwords=wcstopwords).generate(words)

plt.figure(figsize=(8,8), facecolor=None)
plt.imshow(wc)
plt.axis("off")
plt.tight_layout(pad = 0)

plt.show()

# %% [code]
#Wordcloud for the negative tone and negative reaction
words = ''

for val in dfnnWest.txt:
  val = str(val)
  tokens = val.split()

  for i in range(len(tokens)):
    tokens[i] = tokens[i].lower()
  
  words += " ".join(tokens)+" "

wc = WordCloud(background_color='white', 
               collocations=False, width=2000, height=1000, 
               stopwords=wcstopwords).generate(words)

plt.figure(figsize=(8,8), facecolor=None)
plt.imshow(wc)
plt.axis("off")
plt.tight_layout(pad = 0)

plt.show()

# %% [markdown]
##Welch's T-Tests - Table 3

# %% [markdown]
####News Tone

# %% [code]
# All Dataset
researchpy.ttest(dfEast['compound'], dfWest['compound'],equal_variances= False)

# %% [code]
# 'Case' subset
researchpy.ttest(dfcEast['compound'], dfcWest['compound'],equal_variances= False)

# %% [code]
# 'Vaccine' subset
researchpy.ttest(dfvEast['compound'], dfvWest['compound'],equal_variances= False)

# %% [code]
# 'Health' subset
researchpy.ttest(dfhEast['compound'], dfhWest['compound'],equal_variances= False)

# %% [code]
# 'Death' subset
researchpy.ttest(dfdEast['compound'], dfdWest['compound'],equal_variances= False)

# %% [markdown]
####Public Reactions

# %% [code]
researchpy.ttest(dfEast['polarity'], dfWest['polarity'],equal_variances= False)

# %% [code]
# 'Case' subset
researchpy.ttest(dfcEast['polarity'], dfcWest['polarity'],equal_variances= False)

# %% [code]
# 'Vaccine' subset
researchpy.ttest(dfvEast['polarity'], dfvWest['polarity'],equal_variances= False)

# %% [code]
# 'Health' subset
researchpy.ttest(dfhEast['polarity'], dfhWest['polarity'],equal_variances= False)

# %% [code]
# 'Death' subset
researchpy.ttest(dfdEast['polarity'], dfdWest['polarity'],equal_variances= False)

# %% [markdown]
## Correlation Tests - Table 4

# %% [code]
researchpy.corr_pair(dfWest[['compound','polarity']])

# %% [code]
researchpy.corr_pair(dfEast[['compound','polarity']])

# %% [code]
researchpy.corr_pair(dtWest[['compound','polarity']])

# %% [code]
researchpy.corr_pair(dtEast[['compound','polarity']])

# %% [code]
researchpy.corr_pair(dtcWest[['compound','polarity']])

# %% [code]
researchpy.corr_pair(dtcEast[['compound','polarity']])

# %% [code]
researchpy.corr_pair(dtvWest[['compound','polarity']])

# %% [code]
researchpy.corr_pair(dtvEast[['compound','polarity']])

# %% [code]
researchpy.corr_pair(dthWest[['compound','polarity']])

# %% [code]
researchpy.corr_pair(dthEast[['compound','polarity']])

# %% [code]
researchpy.corr_pair(dtdWest[['compound','polarity']])

# %% [code]
researchpy.corr_pair(dtdEast[['compound','polarity']])

# %% [code]
params = {    
  'compound': 'mean',
  'polarity': 'mean'
}
dd = df.groupby(['Post Created Date','year','region']).agg(params).reset_index()
dd

# %% [code]
ddEast = dd.drop(dd[(dd.region == 'West')].index)
ddWest = dd.drop(dd[(dd.region == 'East')].index)

# %% [markdown]
##Line Charts - Figure 6

# %% [markdown]
####All Dataset

# %% [code]
fig = px.line(dt, 
              x='year', 
              y=['compound','polarity'],
              facet_col_wrap=2, 
              facet_col="region", 
              category_orders={"region": ["West", "East"]},
              width= 2000,
              height = 2000,             
              labels={"year": ""})

fig.update_traces(line=dict(width=10))
fig.for_each_annotation(lambda a: a.update(text=a.text.split("=")[-1]))
newlegends = {"compound": "News Tone", "polarity": "Public Reaction"}
fig.for_each_trace(lambda t: t.update(name = newlegends[t.name],
                                      legendgroup = newlegends[t.name],
                                      hovertemplate = t.hovertemplate.replace(t.name, newlegends[t.name])
                                     ))
fig.update_layout(title_font_size=48, legend_title="Legend",yaxis_title="Score",font_size=36)
fig.update_layout(legend=dict(
    yanchor="top",
    y=0.98,
    xanchor="left",
    x=0.02
))
fig.update_xaxes(tickangle=-75)
fig.update_yaxes(range=(-1,1))
fig.show()

# %% [markdown]
####Case Subset

# %% [code]
fig = px.line(dtc, 
              x='year', 
              y=['compound','polarity'],
              facet_col_wrap=2, 
              facet_col="region", 
              category_orders={"region": ["West", "East"]},
              width= 1000,
              height = 450,
              title="Subset: Case",              
              labels={"year": ""})
fig.for_each_annotation(lambda a: a.update(text=a.text.split("=")[-1]))
fig.update_traces(line=dict(width=5))
fig.update_layout(title_font_size=36, showlegend=False ,yaxis_title="Score",font_size=24)
fig.update_xaxes(tickangle=-45)
fig.update_yaxes(range=(-1,1))
fig.show()

# %% [markdown]
####Vaccine Subset

# %% [code]
fig = px.line(dtv, 
              x='year', 
              y=['compound','polarity'],
              facet_col_wrap=2, 
              facet_col="region", 
              category_orders={"region": ["West", "East"]},
              width= 1000,
              height = 450,
              title="Subset: Vaccine",              
              labels={"year": ""})
fig.for_each_annotation(lambda a: a.update(text=a.text.split("=")[-1]))
fig.update_traces(line=dict(width=5))
fig.update_layout(title_font_size=36, showlegend=False ,yaxis_title="Score",font_size=24)
fig.update_xaxes(tickangle=-45)
fig.update_yaxes(range=(-1,1))
fig.show()

# %% [markdown]
####Health Subset

# %% [code]
fig = px.line(dth, 
              x='year', 
              y=['compound','polarity'],
              facet_col_wrap=2, 
              facet_col="region", 
              category_orders={"region": ["West", "East"]},
              width= 1000,
              height = 450,
              title="Subset: Health",              
              labels={"year": ""})
fig.for_each_annotation(lambda a: a.update(text=a.text.split("=")[-1]))
fig.update_traces(line=dict(width=5))
fig.update_layout(title_font_size=36, showlegend=False ,yaxis_title="Score",font_size=24)
fig.update_xaxes(tickangle=-45)
fig.update_yaxes(range=(-1,1))
fig.show()

# %% [markdown]
####Death Subset

# %% [code]
fig = px.line(dtd, 
              x='year', 
              y=['compound','polarity'],
              facet_col_wrap=2, 
              facet_col="region", 
              category_orders={"region": ["West", "East"]},
              width= 1000,
              height = 450,
              title="Subset: Death",              
              labels={"year": ""})
fig.for_each_annotation(lambda a: a.update(text=a.text.split("=")[-1]))
fig.update_traces(line=dict(width=5))
fig.update_layout(title_font_size=36, showlegend=False ,yaxis_title="Score",font_size=24)
fig.update_xaxes(tickangle=-45)
fig.update_yaxes(range=(-1,1))
fig.show()

# %% [markdown]
##Line Charts By Subregion - Figure 7

# %% [markdown]
####All Dataset

# %% [code]
fig = px.line(ds, 
              x='year', 
              y=['compound','polarity'],
              facet_col_wrap=3, 
              facet_col="subregion",   
              category_orders={"subregion": ["North America", "Europe", "Oceania", "East Asia", "SE Asia", "South Asia"]},           
              width= 3500,
              height = 2000,             
              labels={"year": ""})

fig.update_traces(line=dict(width=10))
fig.for_each_annotation(lambda a: a.update(text=a.text.split("=")[-1]))
newlegends = {"compound": "News Tone", "polarity": "Public Reaction"}
fig.for_each_trace(lambda t: t.update(name = newlegends[t.name],
                                      legendgroup = newlegends[t.name],
                                      hovertemplate = t.hovertemplate.replace(t.name, newlegends[t.name])
                                     ))
fig.update_layout(title_font_size=48, legend_title="Legend",yaxis_title="Score",font_size=36)
fig.update_layout(legend=dict(
    yanchor="top",
    y=0.98,
    xanchor="left",
    x=0.02
))
fig.update_xaxes(tickangle=-75)
fig.update_yaxes(range=(-1,1))
fig.show()
